# Supplementary material for: Deciphering evolutionary dynamics of SWEET genes in diverse plant lineages
Source: Sci Rep. 2018 Sep 7;8:13440. doi: 10.1038/s41598-018-31589-x (PMC6128921; doi:10.1038/s41598-018-31589-x)
Supplement: Supplementary file 2 — Supplementary Dataset 1 [file 41598_2018_31589_MOESM2_ESM.xlsx]

## Sheet: new_suppletable1
	Supplementary Table S1: Genomic information of surveyed 31 species
	Taxonomy	species	Abrr.	Genome Size(Mb)	Gene Loci No.	Chr No.	MtN3 homologs No.	MtN3 gene No. of
								1 MtN3 domain	2 MtN3 domains	3 MtN3 domains
Chlorophyta	Bathycoccaceae	Ostreococcus lucimarinus	Osluc	13.2	7796	21	1	0	1	0
	Mamiellophyceae	Micromonas pusilla	Mipus	22	10660	17	1	0	1	0
	Chlamydomonadaceae	Chlamydomonas reinhardtii	Chrei	111.1	17741	17	4	0	4	0
	Chlorophyceae	Volvox carteri	Vocar	138	14247	14	4	1	3	0
Bryophyta	Bryophyta	Physcomitrella patens	Phpat	473	33362	27	7	2	5	0
	Sphagnaceae	Sphagnum fallax	Spfal	395	26939	-	12	6	6	0
	Marchantiaceae	Marchantia polymorpha	Mapol	225.8	19287	9	10	1	9	0
Pteridophyta	Selaginellaceae	Selaginella_moellendorffii	Smoell	212.5	22273	27	15	1	14	0
Gymnosperms	Ginkgoaceae	Ginkgo biloba	Gibil	10061	41840	24	17	6	11	0
Basal angiosperms	Amborellaceae	Amborella trichopoda	Amtri	870	26846	13	9	2	7	0
Monocots	Musaceae	Musa acuminata	Musac	523	36528	10	26	1	25	0
	Bromeliaceae	Ananas comosus	Ancom	382	27024	25	17	2	15	0
	Araceae	Spirodela polyrhiza	Sppol	158	19623	32	8	0	8	0
	Poaceae	Zea mays	Zemay	2300	63480	10	24	1	23	0
	Poaceae	Sorghum Bicolor	Sobic	211	33032	10	23	0	23	0
	Poaceae	Brachypodium distachyon	Bradi	272	31694	5	21	2	19	0
	Poaceae	Oryza sativa	Os	372	55986	12	21	2	19	0
Eudicots	Solanaceae	Capsicum annuum	Capana	3349	35336	12	33	7	26	0
	Solanaceae	Solanum lycopersicum	Solyc	900	34727	12	32	1	31	0
	Salicaceae	Populus trichocarpa	Potri	422.9	41335	19	28	2	26	0
	Rosaceae	Prunus persica	Prper	265	26837	16	19	2	17	0
	Rosaceae	Malus domestica	Madom	742.3	57386	17	30	3	27	0
	Fabaceae	Medicago truncatula	Medtr	241	50894	8	27	2	25	0
	Fabaceae	Phaseolus vulgaris	Phvul	521.1	27197	11	24	0	24	0
	Fabaceae	Glycine max	Glyma	978	56044	20	53	6	47	0
	Myrtaceae	Eucalyptus grandis	Eucgr	691	36349	11	52	6	45	1
	Malvaceae	Gossypium raimondii	Gorai	775	37505	13	32	1	31	0
	Rutaceae	Citrus grandis	Cigra	380	42886	18	16	0	16	0
	Rutaceae	Citrus sinensis	Cisin	319	46147	18	20	2	18	0
	Brassicaceae	Brassica rapa	Brara	283.8	40492	33	33	3	30	0
	Brassicaceae	Arabidopsis thaliana	AT	135	27416	5	17	0	17	0
