# Supplementary material for: Deciphering evolutionary dynamics of SWEET genes in diverse plant lineages
Source: Sci Rep. 2018 Sep 7;8:13440. doi: 10.1038/s41598-018-31589-x (PMC6128921; doi:10.1038/s41598-018-31589-x)
Supplement: Supplementary file 3 — Supplementary Dataset 2 [file 41598_2018_31589_MOESM3_ESM.zip]

Archive with 1 entries (1 files):
- all_31_species_aligned_pro.fas
