# Supplementary material for: Deciphering evolutionary dynamics of SWEET genes in diverse plant lineages
Source: Sci Rep. 2018 Sep 7;8:13440. doi: 10.1038/s41598-018-31589-x (PMC6128921; doi:10.1038/s41598-018-31589-x)
Supplement: Supplementary file 3 — Supplementary Dataset 2 [file 41598_2018_31589_MOESM3_ESM.zip › all_31_species_aligned_pro.fas]

>Solyc06g060580.1.1
FVFGILDV-A--TLFLVPT-HTFKRIIKNK-S-TEQFSGIPYVMAFLNCL-I--SAWYG-
LPNI--L-V--A-INGTGAAIELIYVLIFLLYAPNKQKRRVL----V-FAAAAVISVLFL
FCGIASTVFSIVMYAAPL-II-RVITT-KSVEYMPFLL--SFAAI-LSCTSWFIYAILVG
L-T--LGIVQLVLYFSYCD
>Solyc04g064640.2.1
AFGILGNV-F--GVFMAPM-ITFKRIISKR-S-TEQFSNIPYVIALLNCL-L--SVWYS-
LPNL--L-V--T-VNSIGAGLEATYVLIFLIFAPKKEKAKVV----V-VSCVALVSLLAL
LCGFAFTVSCIMMYGSPL-VM-RVIKS-KSVEYMPFFL--SLAVF-ICSLSWFFFALLIG
T-L--LGAMQLILYAIYRA
>Spipo4G0094000
LFGIFGNA-T--GLFLAPV-VTFRRIIRNK-S-TEQFSGIPYNMTLLNCL-L--SAWYG-
LPNM--L-V--Y-INGTGAVLETVYVVIFLIFAPKKAKARLL----V-FATVALVSVLAL
FCGCAATIFSICMYASPL-VM-RVIRT-KSVEFMPFLL--SLFVF-LCGTSWFVFGLLFG
C-G--LGAMQLVLYAIYRN
>Solyc04g064610.2.1
VFGIFGNA-T--ALFLAPI-ITFKRVIQNR-S-TEQFSGLPYVMTLLNCL-L--SAWYG-
LPNL--L-V--S-INGTGAVIETIYVLIFIAFAPTKEKKKLL----V-FAAVALVSMLGL
FCGIAATIFSIIMYGSPL-II-RVIKT-KSVEFMPFFL--SLFVF-LCGASWFAFGLLFG
F-G--LGTVQLILYAIYCE
>Solyc04g064620.2.1
LFGIFGNI-T--GLFLAPM-ITFKRVIMNK-S-TEQFSGIPYVMTLLNCL-L--STWYG-
LPNM--L-V--S-INGTGAGLEAFYVLVFLIFAPKKEKAKFV----V-FSTVALVSMLAV
FSGFAAAIFSIIMYGSPL-IM-RVIKT-KSVEYMPFFL--SLFVF-LCGTSWFVYGLLVG
S-L--LGTAQLILYAIYRG
>Prupe.5G125100.1.p
VIGVIGNV-I--SLFLSPV-PTFVRIWKKG-S-VEQYSPAPYLATLANCM-V--WALYG-
LPSI--L-V--V-INGSAIFIELSYIILFLIYASDKKQRLLL----V-MALLVLTVLILL
IVGIVCILCNIMMYASPL-VM-KVITT-KSVEFMPFCL--SLFSF-ANGLAWFSFALILG
L-L--FGSGQLILYATYYK
>MD14G1133400
VVGIMGNF-I--ALFLSPV-QTFVRIWKKG-S-VEQYSPVPYLATLFNCM-A--WALYG-
LPSI--L-L--L-INTTAVFIELSFVIIFLIYASDKKQRLLL----S-MVLLAFLVIKLL
IVGLVCVLGNIVMYASPL-VM-KVITT-KSVEYMPFFL--SLFTF-LNSVAWFTYAQFLG
L-L--FGSAQLLLYATYYK
>MD06G1112000
VVGIIGNV-I--SLFLSPV-QTFVRIWKKG-S-VEQYSPVPYLATLFNCM-A--WALYG-
LPSL--L-V--V-INGSAIFIELSYIILFLIYSSDKKQRLLL----L-MALLAFLVIKLL
IVGLVCILGNIMMYASPL-VM-KVITT-KSVEYMPFFL--SLFSF-FNSIAWFTYALILG
L-L--FGSAQLLLYATFYK
>Potri.001G344300.1
VVGIIGNV-I--SFFLSPV-PTFYRICKKK-D-VEEFQPYPYAATVLNCL-F--WILYG-
LPST--L-V--V-INSVGLVLELIYLSIFCIFDTQNKGRKLF----G-MAAIVVTTFLAL
FVGVFCDIFNILMYASPL-IV-KVVTT-KSVEYMPLSL--SLANF-LNGCVWTAYALILG
A-F--FGFLQLVLYAFYYK
>Cs2g28270.1
IVGIIGNV-I--SFFLSPT-PTFWRIIKRK-D-TEEFHPYAYICACMNCM-F--WILYG-
LPST--L-V--V-INGIGLALELIYLSIFCVYNREKKGRKLL----G-LGVIAVITFVVL
FVGIICDIFNIIMYASPL-IW-HVIKT-KSVEYMPFFL--SLANF-ANGAVWTAYGLILG
T-V--LGAIQLIIYGCYYK
>Cg2g006400.1
IVGIIGNV-I--SFFLSPT-PTFWRIIKRK-D-TEEFHPYAYICACMNCM-F--WILYG-
LPST--L-V--V-INGIGLALELIYLSIFCVYNREKKGRKLL----G-LGVIAVITFVVL
FVGIICDIFNIIMYASPL-IW-HVIKT-KSVEYMPFFL--SLANF-ANGAVWTAYGLILG
T-V--LGAIQLIIYGCYYK
>BraA04g012860.3C
IVGVIGNV-I--SFFFSPM-PTFWRIFKNK-S-VEEFQPWPYVATMMNCM-L--WVFYG-
LPSI--L-V--T-INAVGMGFEAFYISVFLIYCGGKKNFRYL----VAVAGIVLITLFAT
FVGVICDVFNIAMYGAPS-VI-KVIRT-RSVEYMPFLL--SFVSF-VNAGIWTAYSLILG
T-A--LCASQLIVYGLYRN
>AT5G40260.1
IIGVIGNV-I--SFFAAPA-KTFWRIFKKK-S-VEEFSYVPYVATVMNCM-L--WVFYG-
LPSI--L-V--S-INGVGLVIELFYVGVYLMYCGHKKNHRFL----ALVVAIILITLFAT
FVGVICDVFNIAMYGAPS-AI-IVVKT-KSVEYMPFLL--SLVCF-VNAGIWTTYSLIIG
T-F--LALSQLIVYFMYYK
>AT3G28007.1
IAGICGNV-I--SLFLSPI-PTFITIYKKK-K-VEEYKADPYLATVLNCA-L--WVFYG-
LPSL--L-V--I-INGTGLAIELVYLAIFFFFSPTSRKVKLI----G-VGIVATCTLLLS
FVGIFCVIFVSLMYIAPL-IM-SVIKT-KSVKYMPFSL--SLANF-LNGVVWVIYALILG
T-V--SGAVQLILYACYYK
>BraA06g036860.3C
IAGIFGNV-I--SLFLSPI-PTFITIYKMK-K-VEEYKADPYLATVLNCA-L--WVFYG-
LPSL--L-V--I-INATGLAIELFYLSIFFYFSPTPRKVKLV----G-VGIVATCTLLLS
FVGIICVIFVSLMYIAPL-IM-SVIKT-KSVRYMPFSL--SLANF-LNGIIWVIYALILG
T-V--SGAVQLILYACYYK
>BraA02g038110.3C
IAGIFGNV-I--SLFLSPI-PTFITIYKMK-K-VEEYKADPYLATVLNCA-L--WVFYG-
LPSL--L-V--I-INVTGLAIELFYLSVFFYFSPTQRKVKLI----G-VGIVATCTLLLT
FVGIICVIFISIMYIAPL-IM-SVIKT-KSVKYMPFSL--SLANF-LNGVIWVIYALILG
T-I--SGVVQLILYACYYK
>BraA02g044010.3C
IVGAIGNV-I--AFYSAPI-PTMVKICKMK-S-VAEFKPDPYIATVINCM-M--WAFYG-
LPNI--L-V--I-NNGVGLAMELVYVIIFFTFATSPVRKKIV----I-MAVVVFCTLYFM
LVGILCIIFNVIMYAAPL-AM-AVIKT-KSVKYMPFSL--SLANF-MNGAIWIVYSCLET
A-G--SGLLLHRELIWLLK
>BraA02g044000.3C
IVGIIGNV-I--AFFSAPI-PTMVKICKMK-S-VSEFKPDPYVATVLNCM-M--WTFYG-
LPSL--L-V--I-INGAGLVMELVYVVIFFIFATSPVRKRMV----I-MAVVVFCTLYFM
LVGILCIIFNIIMYASPL-VM-AVIKT-KSVKYMPFFL--SLANF-MNGAIWIVYACLLG
C-L--SGTIQFILYALYYK
>BraA09g007450.3C
IVGIIGNV-I--SFFCSPI-PTMIKIWKMK-S-VSEFKPDPYLATVLNCM-M--WSFYG-
LPSL--L-V--V-INGTGLFMELVYVTIFFIFATSAIRRKMV----V-MAVVIFCTLYFM
LIGIMCIVFNVIMYASPL-VM-RVIKT-KSVKYMPFFL--SLASF-MNGVVWVIYACLLG
S-L--SGLVQLILYATYYK
>AT5G62850.1
IVGIVGNV-I--SFFCAPI-PTMVKIWKMK-S-VSEFKPDPYVATVLNCM-M--WTFYG-
LPSL--L-V--I-INGTGLFMELVYVTIFFVFATSPVRRKMV----I-MAVVIFCTMYFM
LIGILCIVFNVIMYAAPL-VM-KVIKT-KSVKYMPFFL--SLANF-MNGVVWVIYACLLG
S-L--SGIIQLIIYITYYK
>Phvul.003G199300.1
AVGIIGNV-I--SFFMSPV-PTFISIFKSK-S-VQNFKPDPYIATILNCG-V--WAFYG-
LPNT--L-V--I-INSFGFFLEIFYTTVFFVYSPWNKRRKFL----A-IALLVFLVMTFV
IVGPICIVFNILMYFSPL-VM-RVIRT-KSVKYMPFLL--SFTNF-ANGIVWTAYALLLG
T-L--SGLTQLILYVMYYK
>Glyma.17G090800.1
VVGVIGNV-I--SFFMSPI-PTFISIWKSK-S-VQNFKPDPYIATILNCA-M--WSFYG-
MPNT--L-V--V-INGFGFFLEMFYTLIFFIYSTWSKRRKFL----G-LALVVILLMTFV
IVGPICIVFNILMYFAPL-VM-RVIQT-KSVKYMPFLL--SFANF-ANGIIWTTYALLIG
A-V--SGLTQLVLYAMYYK
>Glyma.05G036500.1
VIGVIGNV-I--SFFMSPV-PTFISIWKSK-S-VQNFKPDPYIATILNCG-M--WSIYG-
MPNT--L-V--V-INGFGFFLEIFYALIFFVYSTWSKRRKFL----G-LAVVIFLIMTFV
IVGPICIVFNILMYFAPL-VM-RVIRT-KSVKYMPFLL--SFANF-ANGVIWTTYALLIG
T-V--SGLVQLILYAMYYR
>Solyc06g071400.2.1
VVGIIGNV-I--SFFLSPG-PTFVQILKAK-S-VMEFKPDPYIATVLNCA-V--WVFYG-
MPSL--L-V--I-INGFGLAIELLYVSIFFIYSDWSKRQKLV----I-MAILIFVTLTFM
LIGIVAIVFNIIMYTSPL-VM-KVITT-KSVKYMPFYL--SLANF-ANGIVWACYALLLG
S-L--SGLVQLILFAAFYR
>Capana03g000977
VVGIIGNV-I--SFFLSPV-PTFIKIWKDK-R-VMQFKPDPYVVTALNCA-V--WVFYG-
MPSL--L-V--V-INGIGLVIELIYVTIFFIYAEWQKRRKLV----V-LGIIIFITLTFM
LVGIVAVVMNIAMYTSPL-VM-RVIST-KSVKFMPFYL--SLANF-ANGCIWFAYAFLLG
A-L--SGAIQLLLYAKYYK
>Gorai.001G068400.1
IVGIIGNI-I--SLFLSPV-PTFIKIFKLK-S-VEEFKPDPYVATILNCA-M--WVFYG-
LPSL--L-I--I-INGVGLVIEGVFVTIFFIFSNNKKRKRLL----I-MVAVVLITLLVM
FVGILAIVFNIGMYTSPL-VM-RVIKT-KSVKYMPFSL--SLFNF-LNGVVWVIYALLLG
T-L--SGLVQLILYAWFYR
>Eucgr.B00360.1
IVGIVGNV-I--SFFLSPI-PTFITIWKKK-T-ASGFKPDPYVATVLNCA-M--WVFYG-
MPSL--L-V--V-INGFGFCLELIYVGIFFIYSPWKRRRNLL----V-MVAVVAITLLVT
LVGILCIIFNIGMYTSPL-IM-RVIQT-KSVKYMPFFL--SLTNF-LNGVIWAVYALLLG
A-L--SGLVQLILYATYYR
>Potri.015G074300.1
IVGIVGNV-I--SFFLSPI-PTFVRIIKEK-A-VKDFKSDPYVATLLNCA-M--WIFYG-
LPNT--L-V--V-INGIGFVIECIYVAIFFIFSPGKKKTRLL----I-MVIVILITVFAL
FIGILCIIFNVFMYSSPL-VM-RVIKT-KSVKYMPFYL--SLANF-TNGLIWVIYGLLLG
A-L--SGLIQLILYGIYCR
>Prupe.5G175500.1.p
VVGIIGNV-I--SLFLSPI-PTFCRIIKLK-T-VADFKPDPYVATLLNCA-M--WVFYG-
MPSI--L-V--I-INGAGFFIELIYITIFIIYSPGSKRKKLV----T-FVIVVFVVMYCL
IVGIICIVFNILMYASPL-IM-KVIKT-KSVKYMPFYL--SLASL-LNGVVWVVYALLLG
A-I--SGVVQLILYATFYR
>MD14G1183000
IIGIIGNV-I--SLFLSPI-PTFYRIVKQK-A-VSDFKPDPYVVTLLNCA-L--WLFYG-
MPSI--L-V--I-INGIGFVTELAYIFVFLIFSPGSQRLKLV----V-FVIVVFVTMYVL
VVGIICIVFNILMYVSPL-VM-GVIKT-KSVKYMPFYL--SLANF-FNGVIWLVYSLLLG
T-I--SGALQLILYAAFYK
>Zm00001d015912_T001
AIGVIGNG-T--ALFLSPV-PTFVGIWKKR-A-VEQYSPIPYVATLLNCM-M--WVLYG-
LPSM--L-V--V-INGTGMLIQLTYVALFILCSAGAVRRRFA----A-VVALAALVLTLM
LVGIVSVFFGTGMYAAPL-VM-KVIQT-KSVEYMPLFL--SLASL-ANSICWTAYALILG
V-L--FALGQLGLYAMFYK
>Zm00001d015914_T001
AIGVIGNG-T--ALFLSPV-PTFIRIWKKG-S-VEQYSPIPYVATLLNCM-M--WVLYG-
LPSM--L-V--I-INGTGMLIQLTYVALFLVYSAGAARRKLA----A-VGAVAALVLALM
VVGILCVLFGTGMYAAPL-VM-KVIQT-KSVEYMPLFL--SLASL-VNGICWTAYALITP
S-N--TGGQRQRRVYLALA
>Bradi3g10270.1.p
AIGVVGNG-T--ALFLSPV-PTFYRIWKKR-S-VEQYSAVPYLATLLNCM-I--WVLYG-
LPSM--L-V--I-INGTGMAIELAYVALFLACSAGAARRRLV----A-VAAVAALVLALM
VVGILGVLFGTGMYAAPL-VM-KVIQT-KSVEYMPLFL--SLASL-VNGICWTAYALILG
V-M--FAVGQVILYAIYYK
>Bradi1g32920.1.p
AIGVIGNG-T--ALFLSPV-PTFYRIWKKR-S-VEQYSAVPYLATLLNCM-M--WVLYG-
LPSM--L-V--I-INGTGMAIELTYVALFLAFSAGAARRRLA----A-VAAVAALVLNLM
IVGILCVLFGTGMYAAPL-VM-KVIQT-KSVEYMPLFL--SLASL-VNGICWTAYALILG
V-L--FAVGQVILYAIYYK
>LOC_Os02g19820.1
AIGVVGNG-T--ALFLSPV-PTFIRIWKKG-S-VEQYSAVPYVATLLNCM-M--WVLYG-
LPSM--L-V--I-INGTGMAIELTYIALFLAFSLGAVRRRLA----A-VAAVAALVLNLM
IVGILCVLFGTGMYAAPL-VM-KVIQT-KSVEYMPLFL--SLASL-VNGICWTAYALILG
V-M--FAVAQLILYAIYYK
>Sobic.004G133500.1.p
AIGVIGNG-T--ALFLSPV-PTFIRIWKKG-S-VEQYSPIPYVATLLNCM-M--WVLYG-
LPSM--L-V--I-INGTGMAIQLTYVTLFLLYSAGAVRRKLA----A-LGAVAALVLTLM
IVGILCVLFGTGMYAAPL-VM-KVIQT-KSVEYMPLFL--SLASL-VNGICWTAYALILG
V-L--FAVAQLVLYAMYYK
>Zm00001d015905_T001
AIGVIGNG-T--ALFLSPV-PTFIRIWKKG-S-VEQYSPIPYVATLLNCM-M--WVLYG-
LPSM--L-V--I-INGTGMAIQLTYVALFLLYSVGAARRKLA----A-VGAVAALVLSLM
VVGILCVLFGTGMYAAPL-VM-KVIQT-KSVEYMPLFL--SLASL-VNGICWTAYALILG
V-L--FAVAQLVLYAIYYK
>Sobic.004G136600.1.p
AIGVIGNG-T--ALFLSPV-PTFIRIWKKG-S-VEQYSPIPYVATLLNCM-M--WVLYG-
LPSM--L-V--I-INGTGMAIQLTYVTLFLLFSAGAVRRKLA----A-VGAVAALVLSLM
VVGILCVLFGTGMYAAPL-VM-KVIQT-KSVEYMPLFL--SLASL-VNGICWTAYALILG
V-L--FAVAQLVLYAIYYK
>Aco004463.1
AVGVVGNA-I--ALFLSPA-PTFYTIWKKG-S-VEQFSPVPYLCTLLNCM-M--WVVYG-
IPSM--L-V--I-INGSGLAIELAYVLLFLVYSRGKKRLQLV----A-VALVALLVLTLM
IVGVLCVIFGTMMYAAPL-VM-KVIQT-KSVEYMPLSL--SLASF-FNGICWTAYALILG
V-M--FAVAQLVLYVMYYK
>GSMUA_Achr7P14690_001
AVGILGNA-I--ALFLSPV-PTFVKIWKKG-S-VQEFSPIPYVATLLNCM-M--WVVYG-
LPSM--L-V--I-INGSGLVIELSYVLLFIVYSSGGKRLKLL----A-VGVVALLVLTLM
IVGVLCVFFGTMMYAAPL-VM-KVIRS-KSVEYMPLSL--SLASF-FNGVCWTAYALILG
V-M--FAVAQLVLYAMYYK
>GSMUA_Achr10P22330_001
GVGILGNA-I--ALFLSPV-TTFVRIWKKG-S-VEQFSPIPYVATLLNCM-M--WVVYG-
LPSM--L-V--I-INGSGLAIELSYVLLFLVYSHGSKRLKLL----A-VAAVALLVLTLM
IVGVLCVFFGTMMYAAPL-VM-RVIQT-KSVEYMPLFL--SLASF-FNGVCWTAYALILG
V-V--FSVAQLMLYATYYK
>Potri.003G143100.1
VVGIIGNV-I--SLFFSPV-PTFVQIWRKK-S-VEQFSPAPYLATMINCM-V--WVLYG-
LPST--L-V--W-INGTGVAIEMVYLLLFLIYSDKKGRFKLL----V-IALLATLVLTLA
IVGIVAIVFNTMMYASPL-VM-KVITT-KSVEYMPFYV--SLASF-ANSVAWSAYAFITG
A-L--FAVAQLILYAVYYR
>Eucgr.D01702.1
AVGVLGNA-I--ALFLSPM-PTFIRIWKKG-S-VEQYSPVPYLATLINCI-V--WVLYG-
LPST--L-V--V-INGAGTLIEVVYILLFLLYSDRQKRLRVL----I-ISALVALVLTLM
VVGIVCMVFNIMMYASPL-VM-KVITT-KSVEYMPFFL--SLASF-ANGLCWTAYALIFL
S-L--SRCFVMVRPKRVRY
>Medtr3g080990.1
AVGIIGNV-I--AGFLSPV-PTFVGICKKG-S-VEQYSPVPYLATLMNCM-V--WTLYG-
LPSF--L-V--V-INGAGCVVEIIYITLFLIYSDRKKRLKLL----L-IFLLSFVSLTMA
VVGTICMLFNIGMYASPL-IM-KVIKT-KSVEFMPFFL--SLASF-GNGVSWTIYALIIG
T-M--FAVVQLILYASYYK
>Glyma.08G025100.1
AVGIIGNI-I--SGFLSPA-PTFVEICKKG-S-VEQYSAAPYLATLVNCM-V--WTLYG-
LPSI--L-V--V-INGSGCIIELIFVTLFLIYSGGKKRLKLL----L-ISVLTFITLTKA
IVGTTCILFNIMMYASPL-IM-KVIKT-KSVEYMPFYI--SLASF-GNGVAWTTYSLILG
T-L--FAVAQLILYATYYK
>Phvul.006G000600.1
VVGIIGNI-I--SGFLSPV-PTFVEIWKKG-S-VEQYSAVPYMATLMNCM-V--WTLYG-
LPSF--L-V--V-INGGGCVIEMIYVTLFFLYSHRTRRLTLF----S-LTLLSILTFTSA
VVGTICVIFNVAMYASPL-VM-KVMKT-KSVEYMPFSL--SLASF-GNGVAWTTYSLIIG
T-T--FSVAQLILYATYYK
>Glyma.20G066500.1
VVGIIGNI-I--SGFLSPV-PTFVRIWKKG-S-VEQYSAVPYLATLMNCM-V--WTLYG-
LPSL--L-V--V-INGAGCVIEIIYVTLFLLYSDRTKRLKLF----L-IAVLTFVTFTLA
VVGTICMLFNVAMYASPL-VM-KVITT-KSVEYMPFFL--SLASF-GNGVSWTTYALIIG
T-T--FSVAQLILYATYYK
>Glyma.13G002700.1
VVGIIGNI-I--SGFLSPV-PTFVRIWKKG-S-VEQYSAVPYLATLMNCM-V--WTLYG-
LPSL--L-V--V-INGAGCVIEIIYVTLFLLYSDRTKRLRLF----S-ITLLTLLTFTLA
IVGTICMLFNIAMYASPL-VM-KVITT-KSVEYMPFFL--SLASF-GNGVSWTTYALIIG
T-T--FSVAQLILYATYYK
>Sobic.009G252000.1.p
VVGIIGNF-I--SFFLAPL-PTFLTIIKKR-D-VEEFVPDPYLATFLNCA-L--WVFYG-
LPSI--L-V--A-INGTGLAIEAAYLSVFFAFAPKPKRAKLA----V-VAAVVAGVVLGL
VVGCLCVLFGTLMYASPL-VM-KVIAT-QSVEYMPFTL--SFVSF-LNGICWTTYALIMG
T-L--LGLMQLILYFYYYG
>Bradi4g19730.1.p
IVGVMGNV-I--SFFLSPL-PTFIQIVQKK-D-VEKYAPDPYLATLLNCM-L--WVLYG-
LPSF--L-V--I-INGTGVVIESVYLAVFFAYSPGPKRIKLG----V-VAAVAAGVLLGL
VVGSICVFFGTLMYAAPL-VI-KVIAT-KSVEYMPLTL--SLVSL-LNSICWTTYALITG
T-L--LCLGQLFLYFWYAG
>Gb_13289
ALGIIGNV-T--SLFLSPV-PTFYKVWKWK-S-TRGFSGIPYLATLLNCM-L--WVFYG-
LPSI--L-V--V-INGTGFVLEIIYISMFFLYCSKEARWRLS----I-FVLVVVLTLLLL
IVGLLCVVFGTCMYASPL-VM-RVIRT-KSVKYMPFFL--SLTAF-SNGVIWTAYACILG
A-V--LGAVQLILYGIYYR
>LOC_Os01g42110.1
VVGIIGNV-I--SFFLAPV-PTFWRICKRK-D-VEEFKADPYLATLLNCM-L--WVFYG-
IPSI--L-V--V-INGIGLLVEGTYLLIFFLYSPNKKRLRLG----V-MLAVILGVLLGM
IVGILCVFFGSIMYFSPL-IM-GVIKT-KSVEYMPFFL--SLVCF-LNGVCWTAYALILG
A-L--FGAIQLILYACYYR
>LOC_Os01g42090.1
VVGIIGNV-I--SFFLSPV-PTFWRICKRK-D-VEQFKADPYLATLLNCM-L--WVFYG-
IPSI--L-V--V-INGIGLIVEGTYLFIFFLYSPNKKRLRLG----V-MLAVILGVLLSM
IVGILCVFFGSIMYFSPL-IM-GVIKT-KSVEYMPFFL--SLVCF-LNGVCWTAYALILG
A-I--FGAIQLILYACYYR
>Bradi2g42990.1.p
VVGIIGNI-I--SFFLSPL-PTFWRIIKAK-D-VEEFKVDPYVATLLNCM-L--WVFYG-
IPSI--L-V--V-INGIGLVIEGTYLVIYFMYSSNKKRLRLG----V-MAAVICGVLLGM
IVGILCVIFGAIMYASPL-VM-GVIKT-KSVEYMPLPL--SVVNF-LNGCCWTAYALILG
A-I--FGLVQLILYGCYYK
>Zm00001d011299_T001
VVGIIGNV-I--SFFLSPV-LTFWRICKAR-D-VEEFKPDPYLATLLNCM-L--WVFYG-
IPSI--L-V--V-INGVGLVIEAIYLTIFFLYSDGPKRRKLA----V-MVAVVLGVILGM
IVGILCVIFGSMMYASPL-IM-SVIKT-KSVEYMPFLL--SLVSF-LNGCCWTAYALILG
A-F--FGLIQLILYFCYYK
>Zm00001d044421_T001
VVGIIGNV-I--SFFLSPV-LTFWRIYKAK-D-VEEFKPDPYLATLLNCM-L--WVFYG-
IPSI--L-V--V-INGIGLVIEAVYLTIFFLYSDSQKRKKLA----V-MVAVVLGVILGM
IVGILCVIFGSMMYASPL-IM-SVIKT-KSVEYMPFLL--SLVSF-LNGCCWTAYALILG
A-F--FGLVQLILYFCYYK
>Sobic.003G213000.1.p
VVGIIGNV-I--SFFLSPA-PTFWRIYKAR-D-VEEFKPDPYLATLLNCA-L--WVFYG-
IPSI--L-V--V-INGIGLVIEGIYLTIFFIYADAKKRKKLF----V-MVAVVLGVILGM
IVGILCVIFGSVMYASPL-IM-GVIKT-KSVEYMPFLL--SLVNF-LNGCCWTAYALILG
A-F--FGLIQLILYFWYYK
>evm_27.model.AmTr_v1.0_scaffold00058.151
IVGIIGNV-I--SFFLSPM-PTFYMIWKKR-A-VEHFSAVPYVATLLNCM-M--WVLYG-
LPSI--L-V--V-INGVGFVLESFYLTMFLIYSTKAQRIKLL----C-MAVVISCVLTLM
IVGILCIIFGTCMYAAPL-VM-KVITT-KSVQYMPFFL--SLTNF-LNGVCWSIYASILG
A-L--FGAIQLILYGIYCR
>Aco006156.1
VVGIIGNV-I--SFFLSPV-PTFAKICKRR-A-VEEFSPIPYLATLLNCM-L--WVFYG-
IPSI--L-V--V-INGVGFVLESFYILIFLAFSPNRLRLKLA----A-MAGVITGVMVGL
IVGVLCVIFGTCMYASPL-IM-KVIQT-KSVKYMPFFL--SLVSF-LNGVCWTIYAFILG
A-L--LGLAQLILYLCYFR
>Spipo19G0019200
IVGIAGNV-I--SFFLSPL-PTFYKICEKK-A-VEGFSPIPYLATLLNCM-M--WVLYG-
IPSL--L-V--V-INGTGLLLQTIYLTIFILYSTPPARRKVT----V-MVAVVIGVLMGL
IVGVMCVVFGTCMYAAPL-AM-RVIRT-RSVEYMPFSL--SLVSF-LNSICWTLYALILG
T-L--LSLAQLVLYATYYY
>Spipo0G0014500
IVGIIGNV-I--SFFLSPV-PTFYKIWRKK-A-VEDFSPIPYLATFLNCM-M--WIFYG-
IPSL--L-V--V-INGTGLALETIYLIIFLLYSTPSGRRRIT----A-MAAVVVGVLMGL
IVGVMCVIFGTCMYASPL-AM-RVVKT-RSVKYMPFWL--SLASF-LNGICWTLYALILG
A-L--FGAAQLVLYVCYCG
>GSMUA_Achr10P20300_001
VIGLIGNV-I--SFFLSPV-PTFVQIIKKK-A-VEQFSPIPYLATLLNCM-M--WFLYG-
LPSI--L-V--V-INGIGLVIESAYLSIFFIYATREGRLKLA----G-MAVVVVAVLLAL
IVGILCIIFGTCMYASPL-VM-KVIQT-RSVEYMPFTL--SLASF-LNGVCWTTYSCLLG
A-L--FGFLQLILYACYFK
>Aco016418.1
IIGIIGNV-I--SFFLSPV-PTFIKIWKQK-A-VEQFSPIPYLATLLNCM-L--WVFYG-
LPSI--L-V--V-INSTGLILEGIYLTIFFLYSPCKLRIKLA----A-VAAVVAVVLTTL
IVGILCVIFGTCMYASPL-VM-KVIQT-RSVKYMPFTL--SLAGF-LNGVCWTTYALILG
A-L--FGLIQLVLYAIYFR
>Aco011302.1
LFGIFGNV-T--ALFLSPI-LTFRRIQKNK-S-TEDFSGVPYNMTLLNCL-L--SAWYG-
MPNL--L-V--S-INGAGTAIELVYVIIFLTYASTSKVRMLL----MIFAAVVLISLLAL
FCGSAATIFSICMYASPL-IM-RVIKT-KSVEFMPFFL--SLFVF-LCGTSWFIYGLLCG
S-F--LGALQLILYMIYRD
>412592
VMGIIGNV-I--AFFLSPA-PTFRSIVKNH-T-TGDFSGAPYVATLFNCL-L--WVLYG-
LPSV--L-V--I-INTIGCVIESVYLGIFLFYASKRIEKAMI----SIYLGIVLAVFMAK
FAGICCAVVTIAMYASPL-IM-RVIST-KSVQYMPLLP--LVAGL-FNGATWTAYGFLVG
A-C--LAVIQLILYGFYSR
>Phvul.004G017400.1
VVGIIGNV-I--SFFFSPA-PTFYGIVKKK-S-VEEFKPDPYLATLLNCA-F--WVFYG-
MPSI--L-V--L-INSVGLVFEFFYLTIYYIYASNKGRKKLL----V-FAAVALVTMLAL
VVGILSDIFNVMMYVSPL-VM-AVIKT-KSVKYMPFWL--SLANF-LNGVCWTTYALIIG
A-I--SGLVQLILYACYSS
>Glyma.19G009900.1
VVGVIGNI-I--SFFFSPA-PTFYGIVKKK-T-VEEFKPDPYIATVLNCA-F--WVFYG-
MPSI--L-V--V-INSVGLAFEFVYLTIYYVYATNKGRKKLL----I-FAAVALITMLAL
VVGVLSDIFNVMMYVSPL-IM-AVIKT-KSVKYMPFWL--SLANF-LNGACWTTYALIIG
A-I--SGLIQLILYACYCS
>Glyma.13G169700.1
VVGVIGNI-I--SFFFSPA-PTFYGIVKKK-T-VEEFKPDPYIATVLNCA-F--WVFYG-
MPSI--L-V--V-INSVGLAFEFVYLTIYYVYATSKGRKKLL----I-FAAVVLITMLAL
VVGVLSDIFNVMMYVSPL-IM-AVIKT-KSVKYMPFWL--SLANF-LNGVSWTTYALIIG
A-I--SGLIQLILYACYCS
>Phvul.004G017200.1
IIGIIGNV-I--SFFFSPA-PTLYNIIKQK-S-VEEFKPDPYIATVLNCA-F--WVFYG-
MSSL--L-V--V-INGVGLVFEFVYLAIFFIYATNKGRRKLL----I-FAAIILVTMLVL
VVGIICDVFNVMMYVSPL-IM-AVIKT-KSVKYMPFWL--SLTNF-LNGVCWTTYALIIG
A-I--SGLVQLLLYGFYYC
>Phvul.004G017100.1
IIGIIGNI-I--SFFFSPA-PTFYKIIKQK-S-VEEFKPDPYIATVLNCA-F--WVFYG-
MPSL--L-V--V-INGVGLVIEFVYLAIFFIYATNKGRRKLL----I-FVAIVLITMLVL
VVGIICDVFNVMMYVSPL-IM-AVIKT-KSVKYMPFWL--SLTNF-LNGVCWTTYALIIG
A-V--SGLVQLLLYGFYYC
>Medtr6g007633.1
VVGIIGNV-I--SFFFSPA-PTFYKIIKKK-D-VEEFKPDPYLATLLNCA-F--WVFYG-
MPSL--L-V--V-INGVGLVFEVVYLTIFFIYANKKGRKKLL----I-FAIIVLITMLAL
IVGIICDIFNILMYASPL-IM-AVIRT-KSVKYMPFWL--SLTNF-LNGLCWTTYALLIG
V-I--SGTIQLILYGYYWC
>Prupe.8G076100.1.p
IVGIIGNV-I--SFFTSPF-TTFLKIIKQK-S-VGEFKADPYVATLLNCA-M--WSFYG-
MPSV--L-V--V-INGCGFVIELIYIAIFLTYSSNAKR-RLL----V-FAVVVFVTLHFM
IIGILCIVFNIIMYASPL-IM-KVIKT-KSVKYMPFTL--SLANF-CNGIVWLIYALILG
S-I--SGLVQLILYATYYK
>evm_27.model.AmTr_v1.0_scaffold00058.125
VVGILGNI-I--ALFLSPV-PTFIQICKKG-T-VERFSPIPYLATLLNCM-L--WTLYG-
LPST--L-V--V-INGAGLLIELTYVLLFLIYSAKKQRLKLL----L-VGVVAVMVLSLL
IVGSLCMFFGTMMYVAPL-VM-I------------------------------------G
T-L--FGVAQLALYACFYK
>Spipo26G0025500
VVGIIGNV-I--ALFLSPM-PTFVTICKKK-S-VEQFSAIPYLATLLNCM-L--WVVYG-
LPSI--L-V--I-INGAGLVIELTYVLLFLLYSQGRTRLRLL----V-VVAVAVFVLTLL
IVGTFCVFFGTMMYVAPL-VM-VVIKT-KSVEYMPLFL--SVASF-LNGACWTAYALILG
V-L--FAICQLVLYAVYYK
>Prupe.3G283400.1.p
VVGIIGNV-I--SFFLSPV-PTFYRIIKKK-T-VEEFKPDPYIATVLNCL-F--WCLYG-
MPSL--L-V--V-INGVGLVLELAYLAVFFIYAQSKGRKKLG----F-FVAIAAISLTAL
MVGIVCDIFNIIMYGSPL-IM-AVIKT-KSVKYMPFYL--SLTNF-LNGCCWTAYALILG
A-V--SGAIQLILYAAYCK
>Glyma.19G009800.1
VVGIIGNV-I--SFFLSPA-PTFYKIIKNK-A-VEEFKPDPYIATVLNCA-F--WVFYG-
MPSI--L-V--V-INGIGLVFEFVYLTIFFTYATNKGRKKLL----I-FAAIVLITML-L
MIGVICDFFNIMMYVSPL-IM-FVIKT-KSVKYMPFWL--SLTNF-LNGACWTTYALIVG
V-V--SGFVQLILYACYCC
>LOC_Os09g08440.1
MVGIVGNI-I--SFFLSPV-PTFYRIIKNK-D-VQDFKADPYLATLLNCM-L--WVFYG-
LPSI--L-V--V-INGIGLVIEAVYLTIFFLFSDKKNKKKLA----T-MAAVVLGVLLGL
IVGILCVIFGTIMYSSPL-IM-SVVKT-KSVEYMPLLL--SVEAE-SYERKVPEILPRCD
I-L--LLNCDILSHFCFHS
>LOC_Os09g08270.1
VVGIVGNA-I--SFFLSPV-LTFWRIIKEK-D-MKYFKADPYLATLLNCM-L--WVFYG-
LPSI--L-V--V-INGIGLVIEAVYLTIFFLFSNKKN-----------------------
------------------------------------------------------------
-------------------
>Gb_15272
----ADN-------NLPPM----RPD-------L------EEVFDAIICD-----PPYGV
CG-----------RKSSGRKLLKGVVGPYVIPAD---K-R---------------VHDLL
VMG------GRLVFFYPV--------------YSRVLF--HCASF-LSSSLWKVYGALLG
V-P--LGLAQIVVCFGFLS
>BraA02g014830.3C
--------------YTAPI-LTFSRVFKKK-S-TEEFSCFPYVMTLLNCL-I--YTWYG-
LP----P-----TINGVGIFLESLFIFIYFYYSSPKEKVKVV------FGLTAVISAVVS
FVGSVGLVASISMYGSPL-VM-KVIET-KSVEYMPFYL--SFFSF-LASSLWLAYGLLVG
T-P--LGILQLILYCKYKN
>Gb_27137
LNGVSGNI-S--AFFLAPV-ITFYKVYKKG-S-TEEFSGIPYVVTLLNCL-L--FAWYG-
LPNI--L-----TVNGSGAVLEFIYICLFLLYAPPKPRIKFM--G-GLFIAVAVISLAAL
FVGVIAATFSASMYASPL-IM-RVIRT-KSVEYMPFFL--SFFGF-LCSASWFLYGIFIG
A-F--LGAAQLVLYFIYKD
>AT5G53190.1
SIGILGNG-A--SLYTAPI-VTFSRVFKKK-S-TEEFSCFPYVMTLFNCL-I--YTWYG-
LP----P-L--V-INGVGILLESIFIFIYFYYASPKEK--TF--V--PFGLTTAISALVS
FVGSVGLVASISMYGSPL-VM-KVIET-RSVEYMPFYL--SFFSF-LASSLWLAYGLLVA
T-P--LGILQLILYFKYKN
>Solyc03g007360.2.1
AVGVMGNV-A--SMYAAPM-LTFSRVMKKK-N-IEGFSCVPYVLALFNCC-L--YTWYG-
LP----P-V--V-INGIGILLEVSFILIYLWFSSTKVK--MV--V--PCVATGMISTFVV
FVGSIGLVASIAMYASPL-VV-RVIKT-KSVEFMPFYL--SLFSF-LASGLWMAYGLLVG
T-P--LCILQLILYFKYRK
>Gorai.008G270400.1
AVGIMGNA-S--SLYAAPI-LTFTRVIRKR-S-TEEFSCIPYIVALSNCL-L--YTWYG-
LP----P-V--I-INGLGIILELSFIFIYLWFAPTRGK--TT--T--MFTVTAIISAFVV
FVGTIGLVASVAMYAAPL-VV-KVIMT-KSVEFMPFYL--SFFSF-LASVLWLAYGLLVG
L-P--LGILQLGLYCKYRK
>Cg9g028280.1
AFGVMGNA-A--SLYATPI-LTFSRVIKKK-S-TEGFSCFPYIIALLNCL-M--YTWYA-
LP----T-V--V-INGLGIFLELSFILIYFLFASARDK--IV--I--PFCITALVSAFVL
FVGSIGMGASITMYSSPL-AV-KVIRT-KSVEFMPFHL--SFFSF-LTSAIWMVYGLLVG
G-P--LGIIQLVLYWKYRK
>Medtr3g090950.1
AVAVLGNA-A--SVYAAPM-VTFKRVIRKK-S-TEEFSCIPYIIGLLNCL-L--FTWYG-
LP----P-L--V-VNGVGIALELSYVLIYFWYSSPKGK--IT--T--PFCITVAVSTFFL
LVGSIGLVVSVALYGSPL-AM-KVIQT-KSVEFMPLPL--SLCAF-SASVFWLAYGILVG
T-P--LSILQLVIYFKYRK
>Medtr3g090940.1
AVAVLGNA-A--SVYAAPM-VTFKRVIRKK-S-TEEFSCIPYIIGLLNCL-L--FTWYG-
LP----P-L--V-VNGVGIALELSYVLIYFWYSSPKGK--IM--T--PFCIVAAVSAFSL
LVGSIGLGVSVALYGSPL-AM-KVIET-KSVEFMPLPL--SLCAF-SASACWLVYGILVG
T-P--LSILQLVVYFKYRK
>Medtr1g028460.1
AVAVIGNV-A--SVYAAPI-VTFKRVIRKK-S-TEEFSCIPYTIGLLNCL-L--FTWYG-
LP----P-L--V-VNGVGIVLELAYVLIYFWYSSSKGK--IA--I--PFCAIALASAFAQ
LVGSVGLGVSIAMYASPL-VM-KVIQT-KSVEFMPLPL--SLCSF-LASVLWLTYGLLIG
T-P--LGILQLVLHCKYWK
>Phvul.009G137700.1
LIAVFGNA-A--SMYAAPM-VTFRRIIRKK-S-TEEFSCIPYIIGLLNCL-L--YTWYG-
LP----P-I--V-VNGVGIVLELSYVLIYFWFTSSKGK--TA--I--PFCITAAVSAFAI
LVGSIGLVVSVTLYGSPL-AM-KVIQT-KSVEFMPITL--SVCSF-FSSTLWLIYGLLLG
T-P--LSILQLVLYCKYRK
>Glyma.06G125800.1
AVAVLGNA-A--SVYAAPM-VTFRRVIRKK-S-TEEFSCFPYIIGLLNCL-L--FTWYG-
LP----P-L--V-VNGVGIVLELSYVLIYFWYASAKGK--TA--I--PFSIIAAVSAFAL
LVGSIGLGVSVTMYGSPL-VM-KVIQT-KSVEFMPLPL--SMCSF-LATVLWLIYGLLVG
T-P--LGILQLVLYCKYRK
>Glyma.04G238100.1
GVAVLGNA-A--SVYAAPM-VTFRRVIRKK-S-TEEFSCFPYIIGLLNCL-L--FTWYG-
LP----P-L--V-VNGVGILLELSYVLIYFWYASAKGK--TA--I--PFSIIAAVSAFAL
LVGSIGLGVSVAMYGSPL-VM-KVIQT-KSVEFMPLPL--SMCSF---------------
-------------------
>Glyma.14G159900.1
VVAVLGNV-A--SMYAAPS-VTFKRVIRKK-S-TEEFSSIPYIIALLNSL-L--YTWYG-
LP----P-L--V-VNGAGIPFELSYVLIYFWFSSPKGK--TT--V--TFCFIAFVSAFAL
LVGSIGLAVSIALYASPL-AM-KVIQT-KSVEFMPLPL--SLSSL-LASLLWMTYGLLVG
T-P--LGILQIVLYCKYWK
>Glyma.14G160100.1
VVAVIGNV-A--SVYAAPT-VTFKRVIRKK-S-TEEFSCMPYIIALLNCL-L--FTWYG-
LP----P-L--V-VNGVGILFELSYVLIYIWFSTPKGK--TA--V--PFCVIAIVSAFVL
LVGSIGLGVSIAMYGSPL-VM-KVIQT-KSVEFMPLPL--SFCSF-LASVLWLTYGLLIG
T-P--LGILQLVLHCKYWK
>Glyma.13G041300.1
VVAVIGNV-A--SVYAAPT-VTFKRVIRKK-S-TEEFSCIPYIIALLNCL-L--FTWYG-
LP----P-L--V-VNGVGILFELSYVLIYFWFSTPKGK--TA--V--PFCVIAVVSAFVL
LVGSIGLGVSIAMYASPL-VM-KVIQT-KSVEFMPLPL--SFCSF-LASVLWLTYGLLIG
T-P--LGILQLVLHCKYWK
>Aco001900.1
GVGLIGNV-L--SFILAPL-PTFYRVYKKK-S-TEGFHSTPYVVALFSAM-L--WFYYA-
LL----L-L--F-INALGSVIESIYLVMYIAYAHKKAR--LI--L-LLYGCVVL-ITVLK
IMGWICASFATAVFIAPL-II-RVIRT-KSVEFMPFTL--SLFLT-LSAVAWFCYGLMVG
V-L--FGLAQMLLYFIYMN
>Medtr3g098930.1
VFGVIGNV-I--SCFLAPL-PTFYRIYKKK-S-TEGFQSVPYVTALLSAM-L--WIYYA-
HV----L-L--L-INIYGFGIEAIYIIIFLLYASNKAR--LL--F-LTYGTMVI-LTTYS
IIGWICMVFNICVFASPL-IL-KVIKT-KSVAFMPLNL--SFFLT-LNAIVWFFYGLLVL
S-N--PTRIK---------
>Medtr5g067530.1
IFGILGNI-I--SSYLAPL-PTFYRIWKKK-S-TEGFQSLPYLVALFSSM-L--WLYYG-
FV----L-L--I-INSAGCVIETIYIVTYLIYATKDAR--LF--M-AMSVLIVL-TTQLH
VLGWICTSFAICVFAAPL-IM-AVIRT-KSVEFMPINL--SFFLT-LSAIVWFFYGLLLG
F-I--LGLLQMLLYAIYNK
>Prupe.8G253500.1.p
VFGILGNI-V--AFYLAPL-PTFYRIFKKK-S-TEGFQSIPYSVALFSAM-L--MLYYA-
FL----M-L--I-INSVGCIIETSYLVMYMIYAPAKTR--LL--V-LFYGVIVL-STYLK
VVGWISVVFSVCVFAAPL-IM-RVIRT-RSVEFMSFPL--SFCLT-LCAVMWFFYGLLLG
F-A--FGLAQMIMYLMFKN
>BraA03g020550.3C
LFGLLGNI-V--SFFLSPV-PTFYGIYKKK-S-SKGFQSIPYICALASAT-L--LLFYG-
IM----L-I--I-INTFGCFIEISYLFLYIIYAPREAR--LI--L-ICLGLLIL-LVDLS
TVGWVCAAYSLAVFASPL-VM-RVIRT-KSVEYMPLLL--SLSLT-LNAVMWFFYGLLLG
F-L--FGIAQMILYMMYHD
>Potri.019G030500.1
LFGLLGNI-V--AAFLAPV-PTFYTIFKRK-S-SEGFQSIPYSVALMSAS-L--LLYYG-
LL----L-L--I-INSIGCAFEVTYLIIYLIYAPKQEK--LL--L-IFFGVVLL-LTMLS
VVGWICAVFSVAVCAAPL-IM-RVVRT-KSVEYLPFTL--SASIT-LNAVMWFFYGLLLG
F-L--LGIAQMILYMVYKN
>Cs5g26060.1
IFGLLGNI-V--SFFLAPV-PTFLIIYKKK-S-SEGYHSIPYVIALSSAT-L--LLYYG-
LL----L-I--I-INSIGCVIEVIYLMLYLIYAPQKQK--LI--L-VFFALMMV-IVNFT
AVGCVCAVYNVAVFSAPL-IM-RVIKT-KSVEYMPFSL--SFFLT-LCATMWFFYGLFLG
F-L--FGIAQMILYLVYKG
>Prupe.6G355900.1.p
VFGLLGNI-V--SFFLAPI-PTFYTIYKKK-S-SKGFQSIPYVVALLSAM-L--LLYYG-
VL----L-I--I-INGIGCVIEIIYLIFYIVHASKKDK--LI--L-LVFGLVMA-VTLFS
AVGWMCAVFNIAVFAAPL-IV-RVIRT-KSVEYMPFSL--SFFLT-LCATMWFFYGLFLG
F-L--LGVAQMILYLKYKN
>MD04G1236000
VFGLLGNI-V--SFFLAPI-PTFYTIYKKK-S-SKGFQSIPYVVALLSAT-L--LLYYG-
VL----L-I--V-INVIGIVIEVTYLILYIVYASKKDK--LI--L-LVFGLVLA-VTVFC
AVGWICAVFNIAVFAAPL-IM-RVIRT-KSVEFMPFSL--SLFLT-LCATMWFFYGLFLG
F-L--FGIAQMILYMTYKN
>Medtr7g007490.1
IFGLLGNI-V--SFFLAPL-PTFYSIYKKK-S-SEGYQSIPYVVALLSAL-L--LLYYG-
FL----L-I--I-INCIGCVIEVAYLIMYIIYAPKKLK--FI--L-VAFGLTMI-ITFFH
AVGLICAIFNIAVFAAPL-IM-RVIRT-RSVEYMPFSL--SLFLT-LCATMWFFYGLFLG
F-L--FGVSQMILYLIYKN
>Phvul.008G007600.1
IFGLLGNI-V--SFFLAPL-PTFYKIYKNK-S-SEGFQSIPYVVALLSAL-L--LLYYG-
FI----L-I--V-INCIGCVIEVTYLAMYIIYAHKKQK--MI--L-IAFGLTML-ISTFH
AVGWICAIFNIAVFAAPL-IM-RVIKT-KSVEYMPFSL--SLFLT-LCATMWFFYGLFLG
F-L--FGISQMILYIIYKN
>Glyma.18G295100.1
IFGLLGNI-V--SFFLAPL-PTFYTIYKNK-S-SEGFQSIPYVVALLSAL-L--LLYYG-
FI----L-I--I-INCIGCVIEVSYLAMYIIYAPRKQK--MI--L-IAFGLTML-ITTFH
AVGWICAIFNIAVFAAPL-IM-RVIKT-KSVEFMPFSL--SLFLT-LCATMWFFYGFFLG
F-L--FGISQMILYMIYKN
>Glyma.02G088400.1
IFGLLGNI-V--SFFLAPL-PTFYTIYKKK-S-SEGFQSIPYAVALLSAL-L--LLYYG-
FI----L-I--I-INCIGCVIEVSYLTMYIIYAPRKQK--MI--L-IAFGLTML-ITTFH
AVGWICAIFNIAVFAAPL-IM-RVIKT-KSVEFMPFSL--SLFLT-LCATMWFFYGFFLG
F-I--FGISQMILYMIYKN
>Medtr8g096310.1
VVGILGNI-A--SFFIAPV-SIFYQVCKKK-T-TGGFQSAPYVAALFSAM-L--WIFYA-
YI----L-I--I-INAFGCVIETIYLVIYTTYCSKKAR--LI--G-LFICLVIILTHVLE
LLGWICVVLSTSVFAAPL-VM-RVIRT-KSVEFMPFTL--SLLLT-TSAIIWLCYGILVG
I-T--FGTIQMVLYAIYRK
>Capana06g000793
AFGVLGNI-F--SFFLSPL-PTFYNIYKKK-S-SEGYQSIPCVVALFSAM-L--WIYYA-
FL----L-L--I-INTFGCFIETIYVGFFIFYAPKEAR--LL--L-ILFGGIVLLSHQFQ
VVGSICLVFSLCVFVAPL-IV-RVIKT-KSVEYIPFLL--SIFLT-LSAVMWFIYGLLLG
F-T--VGLLQMVLYVMYNK
>Glyma.06G166900.1
VFGLLGNV-I--SFFLAPL-PTFYQIYKKK-S-TEEFQSLPYVVALFSSM-L--WIYYA-
LV----L-L--I-INSFGCVIETIYLAIFLIYAPSKTR--LL--L-MLFGAMLL-STLYT
VIGWICLVFNISVFAAPL-II-KVIKT-KSVEFMPFSL--SFFLT-INAVMWFFYGLLLG
F-L--FSIIQMVLYLIYRN
>Glyma.04G198500.1
VFGLLGNV-I--SFFLAPL-PTFYQIYKKK-S-SEGFQSLPYVVALFSSM-L--WIYYA-
FV----L-L--I-INSFGCVIETIYLAIFLVYAPSKTR--LL--L-MLFGAMLL-STLYT
VIGWICLVFNISVFAAPL-IM-KVIKT-KSVEFMPFSL--SFSLT-INAVMWFFYGLLLG
F-L--FGIIQMVLYLIYRN
>Phvul.009G162800.1
IFGLLGNI-I--SFFLAPL-PTFYKIYKKK-S-TEGFQSLPYIVALFSSM-L--WIYYA-
LV----L-L--I-INSFGCLIETIYLAIFLVYAANKTR--II--L-FLFGAMLL-LTLFS
AIGWISLVFNISVFAAPL-IM-KVIMT-KSVEFMPLSL--SFFLT-LNAIMWFFYGLL--
-------------------
>Phvul.009G162700.1
VFGLLGNV-I--SFFLAPL-PTFYQIYKKK-T-AEGFQSLPYVVALFSSM-L--WIYYA-
LV----L-L--I-INSFGCVIESIYLAIFLLYAPSKTR--LL--L-LLFGAMLL-STLYS
VIGWICLVFNISVFAAPL-IM-KVIKT-KSVEYMPFSL--SFFLT-INAVMWFFYGLLLG
F-L--FGIIQMMLYLVYRN
>Glyma.06G167000.1
IFGLLGNV-I--SFFLAPL-PTFYQIYKKK-S-TDGFQSLPYIVALFSSM-L--WIYYA-
LV----L-L--I-INSFGCVIETIYLAIFLIYAPSKTR--LL--L-MLFGAMLL-STLYS
VIGWICLVLNISVFAAPL-IM-KVIKT-KSVEFMPFSL--SFFLT-INAVMWFFYGLLLG
F-L--FGIIQMVLYLIYRN
>Glyma.04G198400.1
IFGLLGNV-I--SFFLAPL-PTFYQIYKKK-S-SEGFQSLPYVVALFSSM-L--WIYYA-
LV----L-L--I-INSFGCVIETIYLAIFLVYAPSKTR--LL--L-MLFGGMLL-STLYS
VIGWICLVFNISVFAAPL-IM-KVIKT-RSVEFMPFSL--SLSLT-INAVMWFFYGLLLG
F-L--FGIIQMVLYLVYRN
>Medtr8g096320.1
VFGIIGNI-I--SFFLSPL-PTFYVIFKKK-S-AEGFQALPYVVALFSAM-L--WIYYA-
FV----L-L--I-INTFGIVVESAYIIMFLIYAPKKQR--LL--L-LLFGAMLL-STLYA
IIGWICLVFNISVFAAPL-VI-SVIRS-RSVEYMPFFL--SFFLT-INAVMWFFYGLLLG
F-V--FGIIQMVVYLIYRN
>Phvul.002G283900.1
VFGLLGNI-I--SFFLAPL-PTFYQIYKKK-S-TEGFQSLPYVVALFSAM-L--WIYYA-
FV----L-L--I-INTFGIVVESIYLTIFLIYAPRKPR--LL--L-LLFGAMLL-STLYA
IIGWICLVFNISVFAAPL-II-SVIKT-RSVEYMPFTL--SMFLT-INAVMWFFYGLLLG
F-V--FGIIQMGMYLMYRN
>Glyma.08G010000.1
VFGVMGNI-I--SFFLAPL-PTFYQIYKKK-S-TEGFQSLPYVVALFSAM-L--WIYYA-
FV----L-L--I-INTFGIVVESIYLSIFLIYAPRKPR--LL--L-LLFGAMLL-STLYA
IIGWICLVFNISVFAAPL-II-RVIKT-RSVEYMPFTL--SMFLT-INAVMWFFYGLLLG
F-V--FGIIQMVMYLMYRN
>Glyma.05G202700.1
VFGVMGNI-I--SFFLAPL-PTFYQIYKKK-S-TEGFQSLPYVVALFSAM-L--WIYYA-
FV----L-L--I-INTFGIVVESIYLAIFLLYAPRKPR--LL--L-LLFGAMLL-STLYA
IIGWICLVFNISVFAAPL-II-RVIKT-RSVEYMPFTL--SMFLT-INAVMWFFYGLLLG
F-V--FGIIQMGMYLMYRN
>AT4G25010.1
TFGVLGNI-I--SFFLAPV-PTFVRICKKK-S-IEGFESLPYVSALFSAM-L--WIYYA-
LQ----L-L--I-INAVGCFIETIYIILFITYANKKAR--VL--G-LLFAAIIL-VCELK
VLGGICVGFSVCVFAAPL-IM-RVIRT-KSVEFMPFSL--SLFLT-ISAITWLFYGLALG
A-F--LGAVQMILYVIFKY
>BraA10g008790.3C
VFGIMGNI-I--SFFLAPV-PTFVRICKKK-S-TEGFQSLPYLSALFSAL-L--WIYYA-
MQ----L-L--I-INAVGCFIETIYIVLFITYANKKTR--VL--G-LLFAAIVL-VCELK
VLGGICVGFSVIVFAAPL-IM-RVIRT-RSVEFMPFSL--SLFLT-LSAVTWLFYGLALG
A-F--LGAVQMILYIIFKY
>AT5G50800.1
VFGILGNI-I--SFFLAPV-PTFVRICKKK-S-TEGFQSLPYVSALFSAM-L--WIYYA-
MQ----L-L--I-INAFGCVIETIYIVLFVSYANKKTR--VL--G-LLFAAIVL-VCELK
VLGGICVGFSVSVFAAPL-IM-RVVRT-RSVEFMPFSL--SLFLT-ISAVTWLFYGLALG
A-F--LGAVQMILYIIFKY
>Solyc02g071520.2.1
AAGIAGNL-F--AFFVSPI-PTFRRIIRSK-S-TEQFSGLPYIYTLLNCL-I--CLWYG-
TPII----L---TVNSIGAVFQLVYITIFIIHAEGSKKLKLV--L---FAAVVAISLTLT
FVGYLSVFSLICMFASPL-II-NVIKT-KSVEYMPFYL--SLATF-LMSLSFFAYGMCIG
G-V--LGVTQLVLYFRYSN
>Capana02g001619
AAGIAGNL-F--AFFVSPI-PTFRRIIRSK-S-TEQFSGLPYIYALLNCL-I--CLWYG-
TPII----L---TVNSIGAVFQLVYITIFIINAEGSKKLKLV--L---FSAIVATSLCLT
FVGYLSVFSLISMFASPL-II-NVIKT-MSVEYMPFYL--SLATF-LMSLSFFAYGMFAL
V-F--VFFSTVG-YDILAS
>Eucgr.K02673.1
AFGLLGNL-I--SFFLALV-PTFYRVCKRK-S-TEGFQSVPYVVSLLSAM-L--WLYYA-
SIDF--L-L--I-VNSVGCVIKTIYVALYLAYAPKKAK----------------------
-SWVACVRFSIIVFAAPL-VM-RVIRA-KSVEFMPFSL--SFSLT-LSAVTWLLYGLFLG
F-I--LGVLQMGLYLIYRK
>Eucgr.K02694.1
AFGLLGNI-I--SFFLGPV-PTFYGVCKRK-S-TEGLQSVPYVVSFLSAV-P--WIYYA-
CINF--L-L--I-VNSVGCVIEAIYVALYLAYAPKKAK--LM----VMFCSFLLLSHFLQ
LLGWLCVGFSIIDFAAPL-VM-RVIRT-QSVEFMPFSL--SFFLT-LSAITWLVHGIFSG
F-I--LGVLQMGLYLIYRK
>Eucgr.K02671.1
AFGLLGNL-I--SFFLAPV-PTFYRVCKRK-S-TEGFQSVPYVVSLLSAM-L--WLYYA-
SIDF--L-L--F-VNSVGCVIETIYVALYLAYAPKKAK--LM----VTFCSFLLLSRFLQ
LLGWLCVGFSIIVFGAPL-VM-RVIRA-KSVEFMPFSL--SFSLT-LSAVTWLLYGLFLG
F-I--LGVLQMGLYLIYRK
>Eucgr.K02670.1
AFGLLGNL-I--SFFLAPV-PTFYGVCKRK-S-TEGFQSVPYVVSLLSAM-L--WLYYA-
SIDF--L-L--V-VNSVGCVIETIYVALYLAYAPKKAK--LM----VMFCSFILLSRFLQ
LLGWLCVGFSVIVFAAPL-VM-RVIRT-KSVEFMPFSL--SFFLT-LSAVTWLLYGIFLG
F-I--LGVLQMGLYLIYRK
>Eucgr.K02672.1
TFGVLGNI-I--SIFLAPV-PTFWRICRRK-S-TEGFESVPYVVSLFSAM-L--WLYYA-
SLAF--L-L--I-VNSVGCVIETIYVALYIAYAPKKAR--LL----LLYCSILLLSHFLQ
LVGWICVALSVAVFAAPL-VI-RVIRT-KSVEFMPFSL--SFFLM-LSAVTWLLYGLFLG
V-T--FGVLQMALHAIYRK
>Eucgr.K02684.1
IFGVLGNI-V--SIFMAPV-PTFCRICRKK-S-TEGFESVPYVVSLFSAM-L--WLYYA-
SLAF--L-L--L-VNSVGCAIETIYIALYLTYAPKQAR--LL----LLYCSILLLSHFLQ
LVGWICVALSAAVFAAPL-VI-RVIRT-KSVEFLPFSL--SFFLM-LSAVTWLLYGLFLG
V-I--FGVLQMALHAIYRK
>Eucgr.K02682.1
IFGVLGNI-I--SIFLAPV-PTFCRICRTK-S-TEEFESVPYVVSLFSTM-L--WLYYA-
SLAF--L-L--I-VNSVGCALETIYIALYLAYAPKQAR--LL----LLYCSILLLSHFLQ
LVGWICVALSVAVFAAPL-VI-KVICT-KSVEFMPFFL--SLFLL-LSAVTWLLYGVFLG
V-I--FGVLQMALHAIYRK
>Gorai.004G086000.1
VFGLLGNI-L--SFYLAPL-PTFYKIFKKK-S-TEGFQSIPYSVALFSAM-L--LLYYA-
FLAV--M-L--I-INSIGSGIESIYLIFYLIYATKTAR--LV--I-FFLGLIILVTLVFS
IVGWICAIFSVCVFAAPL-II-RVIKT-KSVEYMPFPL--SFFLT-LCAITWFLYGFSLG
F-S--FGITQMILYLVYRG
>Phvul.006G210800.1
AFGILGNI-I--SLYLAPA-HTFYRIYKKK-C-TEGFQSLPYLVALFSSS-L--WLYYA-
SFSV--F-L--I-INSLGCVIEIVYIVIFIKYAHKDAK--LV--A-AMLALILLVTHFAK
VIGWICDIVSLSVFAAPL-IM-AVVRT-KSVQFMPFSL--SFSLT-LNAIMWLAYGLFGG
V-A--LGLLQMVLYAIYRN
>Phvul.002G203600.1
AFGLLGNI-I--SFYLAPL-PTFYRIYKKK-S-TEGFQSLPYLVALFSSM-L--WLYYA-
VLAT--L-L--I-INSVGTVIETVYIVLFTVYATTDAR--LF--V-VMFALIFLVTFFTQ
VVGWVCVAISVGVFAAPL-IV-TVIRT-KNVEFMPFNL--SLFLT-LSAITWFSYGFFLG
F-T--LGLVQMLLYAMYRN
>Glyma.05G122200.1
GFGMLGNV-I--SFYLAPL-PTFYRIYKKK-S-TEGFQSLPYLVALFSSM-L--WLYYA-
SLAT--L-L--I-INSLGCVIEIVYIIMFTIYATKDAR--LF--M-VMFALIFLVTYFAQ
VVGWVCVSIAVGVFAAPL-IV-AVIRT-KNVEFMPFNL--SLFLT-ISAVMWFFYGLLLG
F-T--LGLLQMLLYAIYRN
>Medtr2g007890.1
AFGLLGNI-I--SCYLAPL-PTFIQIYKKK-S-TECFQSLPYLVALFSSM-L--WLYYG-
IQAI--F-I--V-INAFGCVIEIIYCIMYIAYATKDAR--LC--A-ALFVLIFLIIQFSQ
VLGWICTSISISVFAAPL-IV-VVVKT-KSVEFMPFNL--SLFLT-LSAVVWFLYGFVVG
F-I--LGIIQMVLYGYYSK
>MD12G1255000
FGLLGFNI-V--SFFLAPI-PTFYTIYKKK-S-SKGFQSIPYVIALLSAT-L--LLYYG-
VLAY--L-I--I-INSIGIVIEVTYLILYIVYASKNDK--WI--L-LVLGLVLAVTFFLS
AVGWICAVFNIAVFAAPL-IM-RVIRT-KSVEFMPFSL--SFFLT-LCATMWFFYGFFLG
F-L--LGIAQMILYMTYKT
>Gorai.013G191300.1
IFGVLGSI-V--SFFLSPV-KTFYTIYKKR-T-AEGYQSIPYMVALSSSM-M--LLYYG-
MLAN--L-I--V-ISCFGCAIEIIYLILYIVYAPKRDK--WI--I-LFYCLIMVATNLFT
VMGWVCAVNSVAVSASPL-IM-RVIRT-KSVEYMPFLL--SFFLT-LCSTMWFFYGLFLG
F-L--LGTAQMVIYVIYKN
>Solyc03g097620.1.1
TFGILGNL-V--SFFIAPV-PTFYRIVKKK-S-SEGFHSLPYVVGLFSAM-L--WIYYA-
MVVT--L-L--I-INSFGCIAETIYVAIYFTYATKKAR--LV--L-LLFGLILFLTQILE
VIGWICMAFSISVFVAPL-IM-GVIRT-KSVEFMPFNL--SLALT-VSAVMWFLYGLLPG
M-I--LGVLQMILYGIYRN
>Gorai.008G209100.1
ISGLLGNI-S--SFFLAPL-PTFIRICKKK-S-TEGFQSIPYVVSLFSAM-L--WIYYA-
FVAF--L-L--I-INSFGCVVETIYIAIYIAYASKQSK--ML--I-LLFFSILLLIQFLE
FLGWICVVFATSVFAAPL-IM-RVIIT-KSVEFMPFHL--SLMLT-FSAIAWLLYGIFLG
L-V--FGLLQMVLYAIYRN
>Gorai.007G043800.1
ISGLLGNI-S--SLFLAPL-PTFIRVCKKK-S-TEGFQSIPYVVSLFSAM-L--WIYYA-
YVAF--L-L--I-INSFGCVIETLYIALYITYAPKEAR--IL--L-MLFCAILLITHFLQ
LLGWISVVFATSVFAAPL-II-RVIRT-KSVEFMPFYL--SIMLT-LSAIMWLLYGIFLG
F-I--FGMLQMVLHAVYRK
>Potri.015G101700.1
TFGLLGNF-V--SFFLAPI-PTFLRICRKK-T-TEGFQSLPYVVALFSAM-I--WLYYA-
SLVL--L-L--I-INSVGCFIEMIYIALYVAYAPKQAR--IL--I-LFFCSILLLSHFFK
VLGWACVIFSVSVFAAPL-IM-RVIRT-KSVEFMPFTL--SFFLT-LSAITWLVYGVLVG
F-I--FGVLQMVLYVIYKN
>Prupe.5G146400.1.p
AFGILGNV-V--SFFLAPA-PTFWRIFKKK-S-TEGFQSVPYVFALFSAM-I--WIYYA-
FLEF--L-L--I-INAFGCIIETIYISMYITYAPKQAR--LL--L-LVFCLILLLSHFLE
VLGWVCVAFSVSVFAAPL-IM-RVIRT-KSVEFMPFSL--SFFLT-LSAVMWLFYGLLLG
F-T--FGVAQMILYAIYRN
>MD14G1151300
AFGILGNI-V--SFFLAPL-PTFWRVYKKK-S-TEGFQSVPYVFALFSAM-I--WIYYA-
FLVI--L-L--I-INSFGCVIETIYIAIYLTYATKHAR--LL--L-LVFCLILLLSHFLE
VLGWVCVTFSVSVFAAPL-VM-RVIRT-KSVEFMPFNL--SFFLT-LSAVMWLCYGLLLG
F-S--FGVVQMALYAKYRN
>MD06G1136500
AFGVLGNI-A--SFFLAPL-PTFWRVYKKK-S-TEGFQSVPYVFALFTAT-I--WIYYA-
FLEI--L-L--I-INSFGCVIETIYIAIYLTYATKQAR--LL--F-LVFCLILLLAHFLA
VLGWVCVTFSVSVFAAPL-AM-KVIRT-KSVEFMPFNL--SFFLT-LSAVMWLSYGLLVG
F-S--FGLVQMALYAKYRN
>Capana03g003556
TFGILGNV-V--SFYLSPL-PTFYRIYKRK-S-TEGFQSIPYSVSLFSAM-L--YLYYA-
YLEI--L-L--I-INSFGFGIELMYLIVFMTYATRESK--LL--V-FFYGAIIVLTYQLK
IVGWICAVFSVSVFAAPL-IM-RVIKT-KSVEFMPFPL--SFFLT-VCAVMWFFYGILLG
F-T--FGIAQMILYAIYRK
>Solyc05g024260.2.1
VFGVLGNV-I--SIFLAPV-PAFRRICKEK-S-TMGYQSVPYVVALFSSM-L--WMYYA-
FIAI--L-L--V-INSFGCIVETIYITIFILYASKEAR--LL--V-LLYTLIFLITLFPQ
VVGWICVTVAVGVFAAPL-IV-FVVRT-RTVEFMPFTL--SFFLT-LSAIMWFGYGLLLG
F-F--LGMIQMLLYGIYRN
>Capana11g001074
VFGVLGNI-I--SIFLAPV-PAFRRICKEK-S-TMGFQSVPYVVALFSSM-L--WMYYA-
FIAI--L-L--V-INSFGCVVETIYISIFILYASKEAR--LL--V-SLYSLIFLVTLFPQ
VAGWICVTVAVAVFAAPL-IV-FVVRT-KSVEFMPFTL--SFFLT-LSAIMWFAYGLLLG
F-F--LGMIQMSLYGMYRF
>Eucgr.K02183.1
TFGILGNF-V--SFFLAPV-PTFYKIYRNK-L-TEKFQSIPYLVALFSSM-L--WLYYA-
FLSF--L-L--I-INSFGCVIEMVYIAIYIAYAPIAAK--LF--A-LMFPLLILITHFIT
VFGWICTTISVSVFAAPL-IV-AVVRT-NSVEFMPFSL--SFFLT-LSAITWFGYGFFVG
F-V--LGLSQMVLYGYYRN
>Potri.001G060900.1
TFGILGNI-I--SFYLAPV-PTFIRILRKK-S-TEDFQSLPYLVALFSSM-L--WLYYA-
MLEI--L-L--V-INSFGCVIETIYIAIYIAYATRESK--LL--L-SMFSLIILLTHFLK
ALGWLCVAFSVCVFAAPL-IV-KIIRT-KSVEFMPFTL--SFFLT-LSAVIWFAYGLFLG
F-V--LGLLQMLLYGIYRN
>Cg7g022060.1
AFGILGNI-I--SFYLAPV-PTFYRIYRKK-S-TESFQSLPYLVALFSSM-M--WFYYA-
LVAF--L-L--V-INCFGCVIETIYIILFITYAPKGSR--LF--V-SMFSLILLLTHFLL
ILGWICVAFSVSVFAAPL-IV-AVIRT-KSVEFMPFNL--SFFLT-LSAIMWFAYGLFVG
F-L--LGLTQMLLYVIYKN
>GSMUA_Achr11P15500_001
AFGILGNI-V--SLFLSPI-LTFYRIYRNK-S-TGEFQSTPYVFSLFSCS-L--WIYYA-
LVSV--P-L--I-NNAFGCLIEATYITMYLIYATKKAR--VF--V-LVFAAILLLTQPLT
VLGWICVAFSLSVYAAPL-IM-MVIRT-RSVECMPFNI--PLFHM-LSAIAWFGYGLFPG
F-V--IGVGQMVLYAIYRK
>BraA06g024370.3C
VFGLMGNV-I--SFFLSPV-PTFYRVWKKK-T-TEGFQSLPYVVALFSAT-L--WLYYA-
TQVF--L-L--V-INSFGCFIETIYISIFLAYAPKKAR--LL--L-LMFCLILLLCQFLK
IIGGICVGFSVCVFAAPL-II-RVIKT-RSVEYMPFSL--SLTLT-ISAVVWLLYGLALG
F-A--LGALQMILYVVYKY
>BraA01g024150.3C
VFGLMGNV-I--SFFLSPV-PTFYRVWKKK-T-TEGFQSLPYVVALFSAT-L--WLYYA-
TQVF--L-L--V-INSFGCFIETIYISIFLAFAPKKAR--LL--L-LMFCLILLLCQFLK
IIGGICVGFSVCVFAAPL-II-RVIKT-RSVEYMPFSL--SLTLT-ISAVVWLLYGLALG
F-A--LGALQMILYVVYRY
>BraA06g017990.3C
VFGLMGNV-I--SFFLSPV-PTFYRVWKKK-T-TEGFQSLPYVVALFSAT-L--WLYYA-
TQVF--L-L--V-INSFGCFIETIYISIFLAYAPKKAR--LL--L-LMFCLILLLCQFLK
IIGGICVGFSVCVFAAPL-II-RVIKT-RSVEYMPFSL--SLTLT-ISAVVWLLYGLAIG
F-A--LGALQMILYVVYKY
>AT3G48740.1
VFGLLGNL-I--SFFLSPV-PTFYRIWKKK-T-TEGFQSIPYVVALFSAT-L--WLYYA-
TQVF--L-L--V-INAFGCFIETIYISMFLAYAPKPAR--ML--L-LMFCAILLLCQFLK
IIGGICVGFSVCVFAAPL-II-RVIKT-RSVEYMPFSL--SLTLT-ISAVIWLLYGLALG
F-A--LGALQMILYVVYKY
>BraA09g006500.3C
AFGLLGNL-I--SFFLSPV-PTFYRICKKK-T-TEGFQSLPYVVALFSAM-L--WLYYA-
TQVF--L-L--V-INSFGCVIETIYIAIFVAFATKEAR--LL--L-LMFFLILLLCQFLK
IIGGICVGFSVCVFAAPL-II-RVIKT-KSVEYMPFSL--SLTLT-ISAVVWLLYGLAIG
F-V--LGALQMILYVVFKY
>BraA06g030710.3C
AFGLLGNI-I--SFFLSPV-PTFYRIWKKK-T-TEDFQSLPYVVALFSAM-L--WLYYA-
TQVF--L-L--V-INSFGCFIETIYIAIFVAFATKKAR--LL--L-LMFCLILLLCQFLK
IIGGICVGFSVCVFAAPL-II-RVIKT-KSVEYMPFSL--SLTLT-ISAVVWLLYGLAIG
F-A--LGALQMILYVVFKY
>AT5G23660.1
VFGLLGNL-I--SFFLSPV-PTFYRICKKK-T-TEGFQSIPYVVALFSAM-L--WLYYA-
TQVF--L-L--V-INSFGCFIETIYISIFVAFASKKAR--LL--L-LMFCLILLLCQFLK
IIGGICVGFSVCVFAAPL-II-RVIKT-KSVEYMPFSL--SLTLT-ISAVIWLLYGLAIG
F-V--LGALQMILYVVYKY
>GSMUA_AchrUn_randomP01040_001
IFGILGNI-I--SFFLSPL-PTFYRIYRKK-S-TEGFQSVPYVVALSSCM-L--LIYYA-
LVAV--L-L--I-INSFGCFIETAYITIYLIYATKKAR--IF--V-LLFAAIVLLTRLAT
VVGWICVGFSLCVFAAPL-II-RVIRT-KSVEFMPFYL--SFFLT-LNAIAWFGYGFFLG
F-V--FGVVQMVVYMLYKN
>GSMUA_Achr8P09230_001
TFGMLGNL-I--SFFLAPI-PTFYRVYRKK-S-TEGFHSLPYVVAVFSCM-L--WIYYA-
YVSI--L-L--I-INSFGVFIETAYITIYLIYAPKKTR--IF--V-LLFAAIILLTQLLK
VLGWICVGFSVSVFAAPL-VI-RVIRT-KSVEFLPFYL--SFFLT-LSAIAWFGYGLFLG
F-L--FGVAQMVLYIVYKK
>GSMUA_Achr8P00620_001
AFGMLGNL-I--SFFLAPI-PTFYRVYRKK-S-TEGFHSVPYVVALFSCM-L--WIYYA-
FVSM--L-L--I-INSFGLFIETIYITIYLIYAPKKAR--IF--V-LLFAAIVLLTQLVT
VLGWICVGFSISVFAAPL-VI-RVIRT-KSVEFMPFFL--SFFLT-LSAIAWFGYGLFLG
F-V--FGIAQMLLYIIYKK
>Sobic.008G094300.1.p
AFGLLGNL-I--SFFLAPI-PTFYRIYKTK-S-TEGFQSVPYVVALFSAM-L--WIFYA-
LIET--F-L--I-INAAGCVIETIYIVMYFVYAPKKAK--IM--L-LLFGVILLVTLLLV
MLGWICVGFSVSVFVAPL-IM-RVIQT-KSMEYMPFSL--SLSLT-LSAVVWFLYGLLLG
F-T--FGMVQMVLYVLYMN
>Bradi4g07570.1.p
AFGLLGNV-I--SFYLAPI-PTFIRIYKSK-S-TEGFQSVPYVVALFSAM-L--WIYYA-
LVES--L-L--I-INAAGCVIETIYVVMYFVYAPRKAK--IM--L-LLFGVILFCTLFLV
SLGWICVAFSVSVFVAPL-II-GVIKT-RSVEYMPFSL--SLSLT-LSAVVWFLYGLLLG
F-S--FGVVQMALYMFYMN
>LOC_Os12g29220.1
AFGLLGNL-I--SFYLAPI-PTFYRIYKSK-S-TEGFQSVPYVVALFSAM-L--WIFYA-
LIEA--L-L--I-INAAGCVIETIYIVMYLAYAPKKAK--IL--L-LLFGVILLLTLLLV
SLGWVCVAFSVSVFVAPL-II-KVIQS-RSVEYMPFSL--SLTLT-LSAVVWFLYGLLLG
F-T--FGVVQMGLYVFYMN
>Sobic.008G094000.1.p
AFGLLGNV-I--SFFLAPI-PTFYRIYKTK-S-TEGFQSVPYVVALFSAM-L--WIFYA-
LIET--F-L--I-INAAGCVIETIYIIMYFVYAPKKGK--IM--L-LLFGVILLLTLLLV
MLGWICVGFSVSVFVAPL-IM-KVIQT-KSVEYMPFSL--SLSLT-LSAVVWFLYGLLLG
F-T--FGVVQMVLYVLYMN
>Zm00001d023677_T001
AFGLLGNV-I--SFFLAPI-PTFYRIYKSK-S-TEGFQSVPYVVALFSAM-L--WIFYA-
LIET--F-L--I-INAAGCVIETIYVVMYFVYAPKKAK--IM--V-LLFGVILLLTLLLV
LLGWICVGFSVSVFVAPL-IM-RVIQT-KSVEYMPFSL--SLSLT-LSAVVWFLYGLLLG
F-T--FGVVQMVLYVLYMN
>Sobic.008G094400.1.p
AFGLLGNV-I--SFFLAPI-PTFYRIYKSK-S-TEGFQSVPYVVALFSAM-L--WIFYA-
LIET--F-L--I-INAAGCVIETIYIVMYFVYAPKKAK--IM--L-LLFGVILLVTLLLV
MLGWICVGFSVSVFVAPL-IM-RVIQT-KSVEYMPFSL--SLSLT-LSAVVWFLYGLLLG
F-T--FGVVQMVLYVLYMN
>Zm00001d041067_T001
TFGLLGNV-I--SFFLAPI-PTFYRIYKSK-S-TEGFQSVPYVVALFSAM-L--WIFYA-
LIET--F-L--I-INAAGCVIETVYVVMYFVYATKKGR--IM--L-LLFGAILLLTLLLV
MLGWICVGFSVSVFVAPL-IM-RVIQT-KSVEYMPFSL--SLSLT-LSAVVWFLYGLLLG
F-T--FGVVQMVLYVVYMN
>Zm00001d023673_T001
AFGLLGNV-I--SFFLAPI-PTFYRIYKSK-S-TEGFQSVPYVVALFSAM-L--WIFYA-
LIET--F-L--I-INAAGCVIETIYIVMYFVYAPKKAK--IM--A-LLFGVILLLTLLLV
LLGWICVGFSVSVFVAPL-IM-RVIQT-KSVEYMPFSL--SLSLT-LSAVVWFLYGLLLG
F-I--FGVVQMVLYVFYMN
>orange1.1t02627.1
AFGLLGNI-V--SFFLAPM-PTFYRVCKKK-S-TEGFQSLPYVVALFSAM-L--WIYYA-
MMAF--L-L--I-INAFGCVIETIYLALYITFAPKQAR--LL--L-LLFGSILLLSHFLR
LLGWICVVFSVSVFAAPL-IM-RVVRT-KSVEFMPFYL--SLFLT-LNAVMWFFYGLFLG
F-I--FGVVQMILYAIYRN
>Cg7g010660.1
AFGLLGNI-V--SFFLAPM-PTFYRVCKKK-S-TEGFQSLPYVVALFSAM-L--WIYYA-
MMAF--L-L--I-INAFGCVIETIYLALYIAFAPKQAR--LL--L-LLFGSILLLSHFLR
LLGWVCVVFSVSVFAAPL-IM-RVVRT-KSVEFMPFYL--SLFLT-LNAVMWFFYGLFLG
F-I--FGVVQMILYAIYRN
>BraA10g024900.3C
VFGILGNA-I--SFFLAPV-PTFYRIYKKK-S-TESFQSLPYQVSLFSCM-L--WLCYA-
LIAF--L-L--I-INSFGCVVETIYIAMFFTYATKDKR--LF--L-TIFSLILMVTHFAS
VLGWICVAISVSVFAAPL-IV-AVIKT-KSVEFMPFTL--SFFLT-ISAVMWFAYGLFVG
F-I--LGMVQMLLYGIYRN
>AT5G13170.1
IFGILGNV-I--SFFLAPV-PTFYRIYKRK-S-TESFQSLPYQVSLFSCM-L--WLYYA-
LIAF--L-L--I-INSFGCVVETLYIAMFFAYATREKR--LF--I-AMFSLILMVTHFVS
VLGWICVAISVSVFAAPL-IV-AVIKT-KSVEYMPFTL--SFFLT-ISAVMWFAYGLFVG
F-V--LGLLQMVLYLVYRN
>Gorai.012G124700.1
VFGILGNI-I--SVFLAPV-PTFCRIYKKK-S-TESFQSLPYQVALFSCM-L--WLYYA-
LIAF--L-L--I-INAFGCVVETIYISMFLAYASKNSR--LF--I-SMFSFILILTHFLQ
VLGWICVAISVSVFAAPL-IM-AVIRT-KSVEFMPFTL--SFFLT-LSAVMWFAYGLFLG
F-I--LGMLQMLLYAIYRH
>Gorai.002G022600.1
AFGVLGNI-I--SIFLAPL-STFYRIYKKK-S-TESFQSLPYQVALFSCM-L--WLYYA-
LIAF--L-L--I-INSFGCIVETLYISMFLAYAPRKSR--LF--A-AMFSLILIVTHFLQ
VLGWINVAISVSVFAAPL-IT-TVIKT-KSVEFMPFNL--SLALT-LSAIMWFAYGAFVG
F-I--LGMFQMILYAIYRN
>evm_27.model.AmTr_v1.0_scaffold00016.169
TFGLLGNI-I--SFYLSPL-PTFHRVYKKK-S-TEGFQSVPYVVALFSAM-L--WIYYA-
LLGY--L-L--I-INTLGCIIESIYITMYIIYAPKKAK--LV--V-LLFCMILLLTLFFR
VLGWVCVTFSVCVFAAPL-IM-RVIQT-KSVEFMPFSL--SFSLT-LSAVMWFSYGLLLG
F-I--FGIIQMVLYIIYKG
>evm_27.model.AmTr_v1.0_scaffold00057.181
AFGLLGNI-I--GIYLAPL-PTFYRVYKKK-S-TEGFKSLPYVVALFSAM-L--WLYYS-
LLAY--L-L--I-INSVGCVIELMYIAMFLAYAPKKAK--FF--I-CIVPI---------
------------------------------------------------------------
-------------------
>Bradi4g18350.1.p
AFGLLGNV-I--SFYLAPL-STFYRIYKNK-S-TQGFQSVPYVVALFSAM-L--WIYYA-
LLGC--L-L--I-INTAGCVIETIYIVVYLAYAPKQAK--IL--L-LLFGMILLLTLLLV
MLGWVCVGFSVSVFVAPL-VI-RVVRT-RSVEFMPFNL--SLSLT-LSAVVWFLYGLLLG
F-A--FGVIQMGLYALYRN
>LOC_Os11g31190.1
AFGLLGNI-I--SFYLAPL-PTFYRIYKSK-S-TQGFQSVPYVVALFSAM-L--WIYYA-
LLEC--L-L--I-INSAGCVIETIYIAVYLVYAPKKAK--LL--L-LVFGLILLLTLLLV
VLGWVCVGFSVSVFVAPL-II-RVVRT-KSVEFMPFSL--SFSLT-ISAVVWFLYGLLLG
F-S--FGVIQMGLYAMYRN
>Zm00001d007365_T001
AFGLLGNI-I--SFYLAPL-PTFCRIYRNK-S-TEGFQSVPYVVALFSAM-L--WIYYA-
LLEF--L-L--I-INSAGCVIETLYIATYLLYAPNKAK--IL--L-LLFGLILLLTLLLV
VLGWVCVAFSVSVFVAPL-II-RVVRT-RSVEFMPFSL--SFSLT-ASAVVWFLYGLLLG
F-T--FGVVQMGMYALYRN
>Zm00001d049252_T001
AFGLLGNI-I--SFYLAPL-PTFYRIYKNK-S-TEGFQSVPYVVALFSAM-L--WIYYA-
LLEL--L-L--I-INSAGCVIETLYIAMYLLYAPKKAK--IL--L-LLFGLILLLTLLLV
VLGWVCVAFSVSVFVAPL-II-RVVRT-RSVEFMPFSL--SLSLT-VSAVVWFLYGLLIG
F-S--FGVVQMGLYALYRN
>Sobic.005G123500.1.p
AFGLLGNI-I--SFYLAPL-PTFYRIYKSK-S-TQGFQSVPYVVALFSAM-L--WIYYA-
LLEF--L-L--I-INSAGCVIETLYIVMYLLYAPKKAK--IL--L-LLFGLILLLTLLLV
VLGWVCVAFSVSVFVAPL-II-RVVRT-RSVEFMPFSL--SLSLT-VSAVVWFLYGLLLG
F-S--FGVVQMGLYALYRN
>GSMUA_Achr3P18700_001
TFGILGNI-I--SFYLAPL-PTFYRVCRRK-S-TEGFHSVPYVVALFSAT-L--WIFYA-
FLAG--L-L--I-INAVGCVIETAYVVVYFTYAPKAAK--LV--L-LVFGLILVLTLLFE
VLGWICMSFSVSVFVAPL-II-RVIRT-KSVEFMPFSL--SFFLT-WSAVVWFGYGLLLG
F-I--FGVLQMVLYVAYRN
>GSMUA_Achr6P07950_001
TFGILGNI-I--SFYLAPL-PTFYRVYRGK-S-TEGFQSVPYVVALFSAM-L--WVLYA-
FLAF--L-L--I-INSFGCVIESVYVVLYFTYAPKLAK--LV--L-VLFGSILLLTLLLR
VLGWICMCFSVSVFVAPL-II-RVIRT-KSVEFMPFML--SFFLT-LSSIVWFAYGCLLG
F-A--FGLLQMGLYLAFKC
>GSMUA_Achr10P11880_001
TIGILGNI-I--SLFLAPL-PTFYRVYTRK-S-TEGFQSVPYVVALFSCM-L--WFCYA-
FLAY--L-L--I-INSIGCAIETVYIVIYLTYAPKVAK--LV--L-VVFGLILLLTLLLG
AFGWICVSFSVSVFVAPL-VI-RVMRT-KSVEFMPVSL--SFFLT-LSAIVWFAYGLLVG
F-I--FGILQMVLYVAYRD
>Aco019048.1
TFGILGNI-I--SLYLAPL-PTFYRVYKKK-S-TEGFQSIPYIIALFSSM-L--WIYYA-
ILAS--L-L--I-INSIGCAIEAIYIITYLVFAPKNVK--IL--L-LLYGTILLLTLLLH
LVGWICMGFSVTVFVAPL-IM-RVIRT-KSVEFMPFSL--SFFLT-LSAVVWFFYGLLLG
F-L--FGIMQMVLYVAYKD
>Aco017831.1
IFGILGNF-I--SCYLSPV-PTFYRIYWKK-S-TEGFQSVPYVVALFSAM-L--WIFYA-
LVEG--L-L--I-INSFGCLIETVYIVMYLVYAPKSAK--IL--L-VLFALILLLTLLLH
ILGWVCVGFSVSVFAAPL-II-RVIRT-KSVEFMPFSL--SFSLT-LSAVVWFGYGLLLG
F-L--FGIMQMVLYIAYKN
>Aco003627.1
SFGILGNI-I--SFYLAPV-PTFYRIYERK-S-TEGFQSVPYVVALFSAM-L--WIYYA-
FLAY--L-L--I-INSIGCLIETVYIVMYLIYAPKSAK--IL--L-LMFGSILLLTLLLI
ILGWVCVGFSISVFVAPL-II-RVIRT-KSVEFMPLSL--SFFLT-LAAVVWFAYGLLLG
F-L--FGMIQMVLYITYKD
>LOC_Os05g51090.1
VVGIIGNL-I--SFFLSPL-PTFVTIVKKK-D-VEEFVPDPYLATFLNCA-L--WVFYG-
LPSI--L-V--V-INGTGLLIEIAYLAIYFAYAPKPKR--VL--T-VELAAVAAGVLLGL
IVGTLCVFFGTLMYAAPL-IM-KVIAT-KSVEYMPFTL--SLVSF-INGICWTIYAFIMG
T-L--LGAAQLILYFCYYD
>Cs5g32520.1
IFGLLGNI-V--SFYLAPL-PTFYRIFKKK-S-TQGFQSIPYSVALFSAM-L--LLYYA-
SLAF--M-L--I-INGIGYIIESLYLLFFMIYATKTAK--LL--I-LFLGLIVLLTYLLT
IVGWICAVFSVCVFAAPL-II-RVIRT-KSVEYMPFSL--SCCLT-ICAGMWLLYGLSLG
M-A--FGATQMILYLAYRT
>Cg5g036690.1
IFGLLGNI-V--SFYLAPL-PTFYRIFKKK-S-TQGFQSIPYSVALFSAM-L--LLYYA-
SLAF--M-L--I-INGIGCIIESLYLLFFMIYATKTAK--LL--I-LFLGLIVLLTYLLT
IVGWICAVFSVSVFAAPL-II-RVIRT-KSAEYMPFSL--SCCLT-ICAVMWLLYGFSLG
M-A--FGATQMILYLAYRT
>Solyc09g074530.2.1
AFGILGNG-V--SFYLSPL-PTFYRIFKRK-S-TEGFQSIPYSVSLFSAM-L--YLYYA-
YLI---L-L--I-INSFGTGIQLIYLTIFMIYATKSAK--LL--I-GFFGAIVGLTYVFS
IVGWICAVFSVSVFAAPL-IM-RVIQT-KSVEFMPFPL--SFFLT-ICAVMWFFYGLLLG
F-S--FGIAQMILYAIYRN
>Glyma.08G077200.1
AFGMLGNV-I--SFYLAPL-PTFYRIYKKK-S-TEGFQSLPYLVALFSSM-L--WLYYA-
SLAT--L-L--I-INSLGCVIEIVYIVMFTIYATKDAR--LF--M-VMSFALIFLVTYFQ
VVGWVCVSIAVGVFAAPL-IV-AVIRT-KNVEFMPFNL--SLFLT-LSAVMWFFYGLLLG
F-T--LGLLQMLLYAIYRN
>Eucgr.J02189.1
---MKRI-----IGIIEET-PTFYRILKNK-S-VEEFKVDPYLATVLNCI-F--WVIYG-
LPSI--L-V--V-INGTGLVIELIYICIFFSYASNKGR--WL--C-G-VAVSLVFLLVFL
AFGIICDVFNIVMYSSPL-IM-KVITT-RSVEYMPFYL--SLANF-LNGCVWTAYALILG
A-I--SGAAQLILYGCYFR
>Potri.003G166800.1
---MTGNI-I--STYLAPV-PTFIRIFKKK-S-TEDFQSLPYLMALFSSM-L--WLYYA-
M-TI--L-L--V-INSFGCVIETTYIAIYIVYATRESR--LL--I-S-FSLILLLAHFLK
VLGWLCVALSVCVFAAPL-IL-KVIRT-KSVEFMPFTL--SFFLT-LSAVMWFAYGLLLG
F-I--LGLLQMLLYGIYRN
>Eucgr.H04596.1
---MIGNI-V--SFFLAPV-PTFYRIYRNK-K-TEDFQSIPYLVALFSSM-L--WLYYA-
L-SF--L-L--I-INSFGCVIEMMYIAIYIAYALRSTR--LF--A-L-FSLLILITHFIT
VFGWICTTISVSVFAAPL-IV-AVVQT-NSVEFMPFSL--SFFLT-LSAIMWFGYGFFVG
F-V--LGLSQMVLYGYYRN
>Eucgr.H04592.1
---MIGNI-V--SFFLAPM-PTFYRIYRNK-S-TEEFQSIPYLVALFSSM-L--WLYYA-
F-SF--L-L--I-INSFGCVIEMVYIAIYIAYALTAAR--LF--A-L-FSLLILITHFIM
VFGWICTTISVSVFAAPL-IV-AVVRT-KSVEFMPFSL--SFFLT-LSAIMWFGYGFFVG
F-V--LGLSQMVVYGYYRN
>Eucgr.H04589.1
---MIGNI-V--SFFLAPV-PTFYRICRNK-S-TEEFQSIPYLVALFSSM-L--WLYYA-
F-SF--L-L--I-INSFGCVIEMVYIAIYIAYALRAAR--LF--A-L-FSLLILITHFIT
VFGWICTTISVSVFAAPL-IV-AVVRT-KSVEFMPFSL--SFFLT-LSAIMWFGYGFFVG
F-V--LGLSQMVVYGYYRN
>Eucgr.L03546.1
---MIGNI-V--SLFFAPV-PTFYRIYKEK-S-TEGFQSIPYLVALFSSM-L--WLYYA-
F-SF--L-L--I-INSFGCVIEMVYITIYIAYALRAAR--LF--A-L-FSLLILIMHFIT
VFEWICTTISVSVFAAPL-IV-AVVRT-KSVEFMPFSL--SFFLT-LSAIMWFGYGFFVG
F-V--LGLSQMVLYGYYRN
>Eucgr.H04587.1
---MIGNI-V--SLFFAPV-PTFYRIYKEK-S-TEGFQSIPYLVALFSSM-L--WLYYA-
F-SF--L-L--I-INSFGCVIEMVYIAIYIAYALRAAR--LF--A-L-FSLLILIIHFIT
VFGWICTTISVSVFAAPL-IV-AVVRT-KSVEFMPFSL--SFFLT-LSAIMWFGYGFFVG
F-V--LGLSQMVLYGYYRN
>Potri.013G013900.1
FVGIMGNI-I--SLFVSPI-KTFWGVVKKK-S-TENYKGVPYITTLLSTS-L--WTFYG-
L-I---L-V--V-VNGVGAIFQFIYVTLFLIYAPK-DT-KFV--A-ILLGAVIMVALLAT
FVGILCAALTIGMYAAPL-AM-RVIKT-KSVEYMPFLL--SFFLF-LNGGVWSAYSVLVG
F-V--LGSAQLILYLMYKN
>Potri.013G013800.1
FIGIVGNI-I--SLFTSPI-KTFWKVVKRK-S-TENYKGAPYITTLLSTS-L--WAFYG-
L-I---L-V--V-VNGAGAIFQLTYVTLFLMYAPK-DK-KLV--A-ILLGVVIAITLLAT
FVGVLCAALTIGMYAAPL-AM-KVMRT-KSVQYMPFFL--SFFLF-LNGGVWSVYAVLVG
F-V--LGSAQLILYIIYRN
>Bradi2g11920.1.p
IIGIIGNI-I--SVFISPV-TTFWRIVRGG-S-TEEFEPAPYVMTLLNAL-L--WLYYG-
L-GL--L-I--A-VNGFGALMEAIYVVLFLIYANDHGT-RLV--A-ALFGVVFATTTFAM
VVGLICACLSVFMYGSPL-AM-RVITT-RSVEYMPFFL--SFFLF-LNGGVWAFYALLFG
C-V--LGGIQLIIYAVYKN
>Zm00001d009071_T001
IIGVIGNI-I--SVFISPI-KTFWRIVRGG-T-TEEFEPAPYVLTLLNAL-L--WLYYG-
L-GF--L-V--A-VNGFGAVMEAIYVVLFIVYAANHAT-RLA--A-ALFGVVFAATTFAM
VIGMICACLNVLMYGSPL-SM-KVITT-KSVEFMPFFL--SFFLF-LNGGVWATYAVLIG
F-V--LGTIQLIVYAIYMN
>Sobic.003G149000.1.p
IIGVIGNI-I--SVFTSPI-KTFWRIVRSG-S-TEEFEPAPYVFTLLNGL-L--WLYYG-
V-GF--L-V--A-VNGFGALMEAIYVVLFIVYAANHAT-RLA--A-ALFGVVYAVARFAM
VIGTICACLNVLMYGSPL-AM-KVITT-KSVEFMPFFL--SFFLF-LNGGIWATYAVLIG
F-V--LGTIQLIIYAIYMN
>evm_27.model.AmTr_v1.0_scaffold00045.233
FFGILGNV-I--SIFASPI-GTFQRVVKKK-S-TENFKGLPFVCTLLSTS-L--WSYYG-
L-GL--L-V--L-VNGVGVAMEAIYVSLFLFYAPK-NV-KLV--L-VLLGLVIMVTMLLQ
VVGFLSAALTLGMYASPM-VM-RVIVT-KSVEYMPF------FLF-LNGGVWFLYSLLIG
F-I--LGATQLIVYAVYRN
>Eucgr.H04550.1
MVGIFGNI-I--SIFTSPI-KTFWQVVKKR-C-TENYKGVPYITTLLSTS-L--WSFYG-
I-GL--L-V--L-VNAAGAIMQFIYVTLFLIYAPK-DK-RLV--A-LLPGVVVAVTLLAT
VVGILCAALTIGMYASPL-VM-RVIKT-KSVKYMPFFL--SFFLF-LNATVWSIYAVLIG
F-I--LGSAQLILYAIYKN
>Sobic.001G377600.1.p
LVGIAGNV-I--SIFASPI-ATFRRIVRNK-S-TGDFTWLPYVTTLLSTS-L--WTFYG-
L-GL--L-V--V-VNGAGAALEAVYVTLYLVYAPR-ET-KLV--L-AVLAVVVAVALLAD
AVGLLCAAITIGMYAAPL-SM-RVVKT-RSVEYMPFSL--SFFLF-LNGGVWSVYSLLVG
F-V--LGTAQLVLYLAFRN
>LOC_Os03g22200.1
FVGIVGNV-I--SIFASPI-ATFRRIVRSK-S-TEEFRWLPYVTTLLSTS-L--WTFYG-
L-GL--L-I--V-VNGSGAALEAIYVTLYLAYAPR-ET-KVV--L-AVLAAVVAVALVAF
VVGVLCAALTIGMYAAPM-AM-RVVKT-RSVEYMPFSL--SFFLF-LNGGVWSVYSLLIG
F-A--LGTAQLALYMAYRR
>Zm00001d029098_T001
LVGIVGNV-I--SIFASPI-ATFRRIVRSR-S-TEDFRWLPYVTTLLSTS-L--WTFYG-
L-GL--L-V--V-VNGAGAALEAAYVALYLVYAPR-ET-KVV--V-AVLAAVVAVALLAF
AVGLLCAALTVGMYAAPL-AM-RVVKT-RSVEYMPFSL--SFFLF-LNGGVWSIYSLLIG
L-V--LGTAQLLLYLAYRK
>GSMUA_Achr3P08120_001
FVGILGNV-I--SIFASPI-GTFRRIVKTK-S-TESFKGLPYITTLLSTS-L--WTFYG-
L-GL--L-V--V-VNGVGTVLQAIYIILFLIYAPN-DT-RLV--G-MLFGAVVVVTLLSL
VVGFLCAALTVGMYASPM-AM-SVVKT-KSVEYMPFFL--SFFLF-LNGGVWSIYSVLIG
F-A--LGSAQLVL------
>Aco002476.1
IVGIVGNV-I--SIFASPI-DTFRRIVKKK-S-IENFKGLPYVITLLSTS-L--WTFYG-
L-GL--L-I--V-VNGAGAALEAIYVTIFLIYAPN-DM-RLV--G-LLLGVVVLVTLLAV
VVGVLCAGLTIGMYAAPL-AM-SVVRT-KSVEYMPFFL--SFFLF-LNGGVWSIYSVLIG
F-V--LGSTQLILYAIYRK
>Solyc01g099880.2.1
ILGIIGNV-I--SIFAAPI-KTFKRIMKKK-S-TEDFKGIPYITTLLSTC-L--WTFYG-
L-GL--L-V--V-VNGSGAILHIIYVTLFLIYAPE-PL-KLV--A-IILGAVIAITLVAT
LVGFLCAALNIGMYAAPL-AT-RVIKM-KSVEYMPFFL--SFFQF-LNGGVWTAYAVLIG
F-I--LGAAQLILYFMYYK
>Capana08g001548
ILGIIGNV-I--SIFAAPI-KTFKRIIKKK-S-TEDFKGIPYITTLLSTS-L--WTFYG-
L-GL--L-V--V-VNGTGATLHVLYVTLFLIYAPK-AL-KMV--A-IIFGVVVAITLLAT
FVGILCAGLNIGMYASPL-VT-RVIKM-KSVEYMPFFL--SFFQF-LNGGAWTAYAVLVG
F-I--LGAAQLILYFIYYK
>Gorai.013G126600.1
ILGIIGNV-I--SIFASPI-KTFCGMIKKK-S-TGDYKGEPYITTLLSTS-L--WTLYG-
I-GL--L-V--M-VNGAGAILQLIYVILFLVYAPK-DT-KLV--G-VVLGTVTAVTLFAT
FVGILCTALTIGMYASPL-AM-SVVKT-KSVEYMPFLL--SLFLF-LNAGVWSAYAVLVG
L-F--LGSAQLILYVTYKN
>Gorai.007G301500.1
IIGIIGNI-I--SIFASPI-KTFWWVVKKK-S-TENYKGVPYITTFLSTS-L--WTFYG-
I-GL--L-V--V-VNGAGAIFQLIYVILFLVYAPK-DK-KLV--A-ILLGAVIAVTLLAT
FVGIICAGLTIGMYASPL-VM-RVIKT-KSVEYMPFLL--SFFLF-LNAGVWSAYALLIG
F-I--LGSAQLILYLMYNN
>Cs3g14550.1
FVGIIGNV-I--SLFASPI-KTFWQIVKKK-S-TESYKGVPYITTLMSTS-L--WTFYG-
V-GL--L-V--A-VNGAGAALQFIYVSLYLIYAPK-DK-KLV--A-ILLGAVIAITLLAT
FVGILCAALTIGMYASPL-VM-TVIRT-KSVKYMPFLL--SFFLF-LNAGVWSVYSVLIK
T-I--SGAKCRRVRLGCSS
>Cg2g031810.1
FVGIIGNV-I--SLFASPI-KTFWQIVKKK-S-TESYKGVPYITTLMSTS-L--WTFYG-
V-GL--L-V--A-VNGAGAALQFIYVSLYLIYAPK-DK-KLV--A-ILLGAVIAITLLAT
FVGILCAALTIGMYASPL-VM-TVIRT-KSVKYMPFLL--SFFLF-LNAGVWSVYSVLVG
F-V--LGAAQLILYMIYKN
>orange1.1t04897.1
IFGLLGNL-T--TGYLSPA-KTFWHIVQRR-S-TEEFESIPYISKLLNAY-F--WVWYG-
I-SV--L-V--A-VNGFGAALEIIYVIIFLIFAPP-MM-RLA--G-VCPGTTVLVTQIFK
VSGFLSLCFSMVAYSSPL-AM-KVVVT-KSVEYMPFLL--SFILF-INGAVWTVYAVLSG
F-I--LGAAQLVLYVMYWK
>Cs3g14500.1
IFGLLGNL-T--TGYLSPA-KTFWHIVQRR-S-TEEFESIPYISKLLNAY-F--WVWYG-
I-SV--L-V--A-VNGFGAALEIIYVIIFLIFAPP-MM-RLA--G-VCPGTTVLVTQIFK
VSGFLSLCFSMVAYSSPL-AM-KVVAT-KSVEYMPFLL--SFILF-INGAVWTVYAVLSG
F-I--LGTAQLVLYAMYWK
>Cg2g031710.1
IFGLLGNL-T--TGYLSPA-KTFWHIVQRR-S-TEEFESIPYISKLLNAY-F--WVWYG-
I-SV--L-V--A-VNGFGAALEIIYVIIFLIFAPP-MM-RLA--G-VCPGTTVLVTQIFK
VSGFLSLCFSMVAYSSPL-AM-KVVVT-KSVEYMPFLL--SFILF-INGAVWTVYAVLSG
F-I--LGTAQLVLYAMYWK
>Gorai.013G206000.1
IFGLLGNI-T--TGYLAPV-KTFWHIVQRR-S-TEEFESLPYVVKLLNGY-M--WVYYG-
V-SI--L-V--A-VNGFGAVLELVYVIIFLIFAPP-RA-RLF--G-VLPIAAVLITQLST
IAGFLSLLFSVLTYGSPL-IM-KVVRT-KSVDYMPFLL--SFILF-INGLTWTVYAVLSG
F-V--LGTAQLVLYAMYWK
>Gorai.007G301200.1
IFGLLGNI-T--TGYLAPA-KTFWYIMQRR-S-TEEFDCLPYVVKLLNGY-M--WVYYG-
I-SI--L-V--A-INGFGAVLELVYVTIFLIFAPP-RT-RLF--G-VLPIGAVLVTQIFD
VSGFLSLLFSVATYGSPL-IM-KVVST-KSVEYMPFLL--SFILF-INGLTWTVYAVLSG
F-V--LGTTQLVLYAIYWK
>Potri.005G023900.1
IVGVLGNI-I--SSYLSPL-KTFWRIVKNR-S-TEDFSSIPYICTLMNAT-L--WIYYG-
I-SF--L-I--A-INGFGAVTQIVYILIFLVFISP-RM-RLV--G-LLPAAAISFTHFMD
VVGFICDCSGMLVYASPL-AM-KVITT-KSVEFMPFLL--SFAIL-LNGGFWTLYALLIG
L-L--LGIAQLILYGIYHR
>Aco006347.1
FIGVVGNV-I--SVFASPI-KTFWRIVRRQ-S-TEGFKATPYIVTLLSSS-L--WVYYG-
I-AY--L-V--A-VNGVGIILEAIYVALFLIFASP-PL-RWV--L-ILFGLVVAVTKLAL
VIGSIGAFLNVLMYGSPL-LM-S-------------------------------------
-------------------
>Medtr2g436310.1
FVGVIGNI-I--SIFLSPV-PTFWRIIKKK-S-TEEFSSFPYICTLLNSS-L--WTYYG-
T-EY--L-V--A-VNGFGIVVETIYILLFLIYAPP-KM-RLA--G-ILLAAAVVTTQLAG
AVGIMGAALNILMYGSPL-VM-KVVKT-KSVEYLPFLL--SFFFF-LNGGVWLLYAVLTG
F-V--LGAIQLVLHGIYRN
>Phvul.009G249700.1
IFGVIGNI-I--SIFLSPV-PTFWKIIKQK-S-TEDFSSLPYICTLLNCS-L--WTYYG-
T-EY--L-V--A-VNGFGILVEIIYIILFLIYAQK-SI-RLA--V-ILFAAAVATTLLAG
AVGVMGAGLNIVMYSSPL-VM-KVVTT-KSVEYMPFLL--SFFFF-LNGGVWLLYAVLTG
F-L--LGAMQLGLYCIYRN
>Glyma.15G149800.1
FVGVIGNI-I--SIFLSPV-PTFWKIKKQG-S-TEDFSSLPYICTLLNCS-L--WTYYG-
I-EY--L-V--A-VNGFGIVVETIYVILFLIYAPK-GR-RLA--V-ILLAAAVVITQLAG
AVGVMGAGLNIVMYFSPL-AM-KVVKT-KSVEYMPFLL--SFFFF-LNGGVWLLYAVLTG
F-L--LGAMQLVLYAIYRN
>Glyma.09G043200.1
FVGVIGNI-I--SIFLSPV-PTFWKIKKHG-S-TEDFSSLPYICTLLNCS-L--WTYYG-
I-EY--L-V--A-VNGFGILMETIYIILFLIYAPK-GI-RLA--L-ILLTAIIIITQLAG
AVGVMGAGLNIVMYSSPL-VM-KVVTT-KSVEYMPFLL--SFFFF-FNGAVWLLYAVLTG
F-L--LGAMQLVLYAIYRN
>Gorai.013G126400.1
LVGVVGNI-I--SVFLSPL-GTFCRIVRHR-S-TEEFESFPYICTLLNSA-L--WTYYG-
V-SL--L-V--A-VNGFGIVVELIYVALFLIFAPP-RI-RLF--G-VFVAATVLGTQLID
VIGFLCVGLNILMYGSPL-AM-RVVTS-KSVEFMPFLL--SFFVF-LNGAIWTLYAVLIG
F-V--LGIAQLLLYAIYSR
>Solyc01g099870.1.1
IIGIIGNI-I--SVFLAPV-GTFRRIVQNK-S-TEDFDSLPYICTLLNSS-L--WTYYG-
I-SY--L-V--S-VNGFGVIVETIYIALFLKFADQ-KM-RLA--G-ILLATILLLAQFIN
VIGFLATCLNIIMYSSPL-VM-KVVRS-KSVEYMPFLL--SFFFF-LNGGVWTLYAVL--
-------------------
>Capana08g001547
IIGVIGNI-I--SVFLSPV-GTFRRIVKNG-S-TEEFDSLPYICTLLNSS-L--WTYYG-
I-SY--L-V--S-VNGFGVIVETVYIALFIQFAHT-KM-RLA--G-VLSVTTLLLAQFFN
VIGFMSTGLNIIMYSSPL-VM-KVVTT-KSVEFMPFLL--SFFFF-LNGGVWTLYAVLMG
L-F--LGAVQLIIYAIYRN
>Potri.008G220600.1
YIGVIGNV-I--SVFLSPV-GTFWRIIKHR-S-TEDFESLPYVCTLLNSS-L--WTYYG-
I-AY--L-V--A-VNGFGILVEIIYVSLFLIYAPV-KM-RLA--G-ILLAAAILAARLAD
AIGFICAGLNIIMYGSPL-AM-KVVTT-KSVEYMPFFL--SFFFF-LNGGIWTFYAILAG
F-L--LGIAQLVLYAIYMN
>Gorai.011G191700.1
IVGVIGNV-I--SVFLSPV-GTFWRIVKNG-S-TEDFESLPYVCTLLSSS-L--WTYYG-
I-AY--L-V--A-VNGFGILAEAVYVVLFLIYAPR-KM-RLV--G-ILLAAAILVTHLAD
AIGFMCAGLNIIMYGSPL-AM-KVVTS-KSVEYMPFFL--SFFLF-LNGGIWAFYALLIG
F-L--LGTAQLILYAIFRK
>Prupe.2G118600.1.p
IFGLLGNI-M--SGYVSPA-NVFVRILRRR-S-TEEFESVPYVSKLLNAY-F--WVYYG-
L-SV--L-V--A-VNIFGAVVEIVFLTIFLLFAPPRMK-ALV--V-ALPAAAILLTQFLD
AAGLLCSVFSMIAYASPL-AM-KVVAL-KSVEYMPFLL--SFILF-LNGGIWTLYAILTG
F-L--FGTAQLILYAIYWK
>Potri.013G014400.1
LFGILGNI-T--TGYLSPA-KTFWRIARNR-S-TEEFESIPYICKLLNAY-Q--WVYYG-
I-SV--L-V--A-INGFGAVVELVFIVIFLMFASTQKI-RLF--G-VLPAVSFLLMQLID
ISGMFCVVFSMITYGSPL-AM-KVVAT-KSVEYMPFLL--SFFLF-INGGVWTVYAFLTG
F-L--LGTAQLILYVTYMK
>BraA03g046630.3C
YIGVIGNV-I--SVFLSPV-ETFWKIVKRK-S-TEDYKSLPYICTLLGSS-L--WTYYG-
I-EY--L-V--S-VNGFGSFVEIIYVSLFLIYAPRHLK-LVV--A-LLPIAAIAATRSAQ
SMGFICAGLNIVMYGSPL-AM-KVVTT-KSVKYMPFWL--SFFLF-LNGAIWAVYASLVG
F-V--FGTIQLILYGIYRN
>AT4G15920.1
YIGVIGNV-I--SVFLSPV-ETFWKIVKRR-S-TEEYKSLPYICTLLGSS-L--WTYYG-
I-EY--L-V--S-VNGFGALVETIYVSLFLFYAPRHLK-LVE--A-MLPIAAIVATRSAQ
SIGFISAGLNIIMYGSPL-AM-KVVTT-KSVKYMPFWL--SFFLF-LNGAIWAVYALLVG
F-V--FGTMQLILYGIYRN
>AT3G16690.1
YVGVIGNV-I--SVFLSPV-ETFWRIVQRR-S-TEEYECFPYICTLMSSS-L--WTYYG-
I-EY--L-V--S-VNGFGALAESIYVLIFLFFVPKSRF-LVV--L-ALPVIAIAGTRTLS
SMGFICATLNIIMYGSPL-AI-KVVTT-RSVQFMPFWL--SFFLF-LNGAIWGVYALLMG
F-F--LGIMQLLIYAYYRN
>BraA03g037630.3C
YVGVIGNV-I--SVFLSPV-ETFWKIVKRR-S-TEKYECLPYICTLMGSS-L--WTYYG-
I-EY--L-V--S-VNGFGVLAESIYVLIFLFFVPKPKF-LLV--L-ALPVITIVGTRTAN
SMGFICAALNIIMYGSPL-AI-KVVTT-RSVKYMPFLL--SFFLF-LNGAIWAVYALLMG
F-V--LGTIQLLIYAFYRN
>BraA01g035960.3C
YVGVIGNV-I--SVFLSPV-EAFWKIVKRR-S-TEEYECLPYICTLLGSS-L--WTYYG-
I-EY--L-V--S-VNGFGVLAESIYVLIFLFFVPKPRF-LLV--L-ALPVIAIVGTRTAN
SMGFICATLNIIMYGSPL-AI-KVVTT-KSVKYMPFWL--SFFLF-LNGAIWGVYALLMG
F-F--LGTMQLLIYAFYRN
>Prupe.1G133300.1.p
FIGVIGNI-I--SVFLAPV-GTFWRIVKHR-S-TEDFESLPYVCTFLNSF-L--WTYYG-
I-GG--LLV--A-VNGFGVVVEIIYLILFLVYAPA-KM-RLI--G-TLLVAAILATWLAD
ALGFICAGLNIIMYGSPL-AM-KVITT-KSVEYMPFFL--SFFFF-LNGGVWTLYAWLIG
F-L--LGTTQLVLYAIYRN
>Cs9g04180.1
YVGVIGSI-I--SVFLAPV-RTFWRIIKHR-S-TEEFQSLPYICTLLNSS-L--WTYYG-
I-SY--L-V--A-VNGFGILVEAVYVTLFFIYAPTKAM-RIF--G-ILLGAAIAATRLAD
AIGFMCAGLNIIMYASPL-AM-KVVTT-KSVEFMPFML--SFFFF-LNGGIWAFYALLTG
F-L--LGTAQLVLYAIYRN
>92287
IIGICGNI-A--ALFLVPA-KTFNTIRKKK-S-TLDFSGIPYVTTLLNCL-L--WVLYG-
LPNV--L-V--M-INSSGIVIQTVYILLFLYYASSWAA-RIF--V-F-TAALGAGVILGT
ILGISCVVLNIGMYYAPL-VM-WVIKT-KSNEYMPFLL--SLMVL-INSSFWTIYAFLLG
L-A--GGIFQMILYFCYRK
>Mapoly1635s0001.1.p
VVGVIGNV-T--SIFLSPF-TTFLKIIKLR-S-TEEYSAVPYVATLLNCF-L--WLLYG-
SPGV--L-V--V-INGAGAFIELFYLCLYLVYSKDRRT-RMI--T-A-FVAVLLINLLGT
VVGILCVIIGTSMYVSPL-IM-KVITT-KSTEFMPLPL--SVFNL-LNGIVWTTYALILG
V-F--FALCQLTLYGCFCG
>Mapoly1225s0001.1.p
VVGVIGNV-T--SIFFSPF-TTFLKIIKLR-S-TEEYSAVPYVATLLNCF-L--WLLYG-
SPGV--L-V--V-INGAGAFIELFYLCIYLAYSKDRRT-RMI--T-A-FVAVLLINLLGT
VVGILCVIIGTSMYVSPL-IM-KVITT-KSTEFMPLPL--SVFNL-LNGIIWTTYALILG
V-F--FALCQLTLYGCFCG
>Cg9g000410.1
IVGIVGNV-V--SFFLSPV-ATFWRIIRKK-D-VEEFHPYAYIAACLNCM-F--WILYG-
LPST--L-V--I-INAVGLALELIYLSIFCLYDRQK-R-GLG--I-LAVGVIAIITFLAM
FVGILCDIFNIIMYASPL-IW-HVITT-KSVEYMPFFL--SLANF-ANGCIWTAYALILG
A-I--LGFIQLVIYACYYK
>Medtr6g007623.1
IVGIIGNV-I--SFFFAPG-PTFYTIIKKK-D-VEEFKSHPYLATLLNCA-F--WVFYG-
MPSL--L-V--V-INGVGLVFMIVYLTIYFIYANKK-G-RWL--L-L-FAAIVLITMLVL
IVGIVCDVFNILMYISPL-IM-KVITT-KSVKYMPFWL--SVFNF-LNGLCWTTYALLIG
V-I--SGTVQLILYGYYWC
>evm_27.model.AmTr_v1.0_scaffold00071.29
LFGIFGNA-T--ALFLAPV-ITFRRIIGSK-S-TEDFSGVPYVSTLLNCL-L--AAWYG-
LPNI--L-V--S-INGAGATIEFVFVTIFLIYANQKKV-RLL--C-I-FALVVLISLF-L
FCGLAATIFSICMYASPL-VM-RVIRT-KSVEFMPFFL--SLFVF-LCGTSWFIYGLIFG
C-A--LGTIQLILYAIYRK
>Mapoly0150s0010.1.p
VLGILGNI-I--ASFVSPV-LTFWRIWRKK-T-VEDFSGLPYLGCFFNCA-A--WTFYG-
LPGT--L-V--V-INGAGAALFFTFVLIFLIFSRGK-E-RLF--V-A-LVVLIVVTLT-T
VVGSTALAINIIMYSAPL-NT-KVIKT-RSVEFLPFFF--TLMSF-INPVVWTAYAAVIG
I-A--LGSFNLLLYGIFHK
>Gorai.012G061200.1
VVGIIGNV-I--SFFLSPV-PTFFRIYKNK-A-VEEFQPYPYLCTVLNCI-F--WMFYG-
LPNI--L-V--L-INSVGLVIELLYLTVYVVYANDR-K-KHI--L-L-LTVAVVLIAM-L
FVGIIADVFNIIMYAAPL-IW-KVITT-KSVEYMPFWL--SVAGL-SNGICWTIYGLILG
A-I--FGVIQLGLYCYFYF
>437420
AFGILGNL-I--SIFLSPI-PTFWRIHKEK-S-TRDFSWLPYAVTLLNCL-L--WTWYG-
LP-I--P-V--I-INISGAILQLTYVLIYLRYTTAK-K-KSL--I-I-VAVILLVTVFAL
FVGILCVIFTTGMNVAPL-VM-RVIRT-RSVEFMPFYL--SLFVF-INGCAWLVYGLLLG
A-F--LGAMQLILYAIYSR
>Eucgr.L01491.1
LCGVLGNA-V--GLFLAPI-MTFKRIIRSQ-S-TEQFSGVPYVISLLNCL-L--YTWYG-
LPNL--L-I--S-ISGIGVVIEFTYVSIFITNGPKK-E-RLC--A-L-FITFAFVSLF-L
LCGITLDISSTIMYASPL-VM-MVIKK-KSVEFMPFLL--SLFTF-LCGIFWLTYGLLLG
T-G--LGTAQLILYAIYCK
>Eucgr.L01492.1
LIGVLGNA-A--GLFLAPV-ITFKRIIRSR-S-TEQFSGIPYVMALLNCL-V--FTWYG-
LPNL--L-V--S-VSGIGGVIEFTYIVIFLIYAPKK-E-RLF--S-L-FLVIASVSLL-L
FCGIAAALFSTTMYASPL-VM-RVIKT-KSVEYMPFFL--SLFAF-LSGVSWLTFGLLFG
T-G--LGIAQLILYAIYCK
>Eucgr.F04270.1
LIGVLGNA-A--GLFLAPV-ITFKRILRSR-S-TEQFSGIPYVMALLNCL-V--FTWYG-
LPNL--L-V--S-VSGIGGVIEFTYIVIFLIYAPKK-E-RLF--A-L-FLVIACVSLL-L
FCGIAAALFSTIMYASPL-VM-RVIKT-KSVEYMPFFL--SLFAL-LSGVSWLTFGLLFG
T-G--LGIAQLILYAIYCK
>Eucgr.L01489.1
LSGVLGNA-T--GLFLAPM-VTFKRIIRNR-S-TEQFSGIPYVMTLLNCI-V--STWYG-
LPNI--F-I--W-INGTGGVIEFTYIVIFIIYAPKK-E-RLF--A-L-FSAIASVSLL-F
FCGVAAALFSIIMYASPL-VM-RVIKT-KSVEFMPFFL--SLFAF-LCALSWFIYGLLFG
T-G--LGIAQLILYAIYYK
>Eucgr.F04268.1
LSGVLGNA-T--GLFLAPM-VTFKRIIRNR-S-TEQFSGIPYVMTLLNCI-V--FTWYG-
LPNI--L-I--W-INATGGVIEFTYIVIFIIFGPKK-E-RLF--A-L-FSAIASISLL-F
FCGVAAALFSTVMFASPL-VM-RVIKT-KSVEFMPFFL--SLFAF-LCALSWLIYGLLFG
T-G--LGIAQLILYAIYYK
>Gb_30076
IFGIFGNV-T--ALFLAPV-ITFWKIIKKK-S-TEQFSGIPYVSTLLNCL-L--SAWYG-
LPNM--L-V--S-INGTGAIIEIFYVILFLVYADKK-N-KIL--V-M-FTMVTLVSML-I
FCGFAAAIFSICMYASPL-VM-D---R-KVHAVLPIIVRVSVRDI-VVHIWPVGEGSIFG
C-G--LGAMQLIMYAIYKD
>Glyma.14G120300.1
IFGIFGNV-S--GLFLAPI-VTFWRIIKNK-S-TEKFSGVPYPMTLLNCL-L--SAWYG-
LPNI--L-V--T-INGTGAGIEIIYVFIFIYFAPKK-E-KLF--S-F-FSVVVLVSLF-L
FCGFAAAIFSIIMYGSPL-IM-SVIKT-KSVEFMPFFL--SLFVF-LCGTSWFIYGLLVG
S-A--LGTAQLILYFIYRD
>Prupe.8G017400.1.p
FFGVVGNA-T--ALFLAPI-ITFKRIIQKR-S-TEQFSGIPYVMTMLNCL-L--SAWYG-
LPNI--L-V--S-INGTGAAIEAIYVLIFIIFAPKR-E-KLF--T-I-FSTVALVSVF-L
FCGLAATVFSIIMYGSPL-IM-SVIRT-KSVEFMPFFL--SLFSF-LCGTSWFIFGLLFG
S-G--LGALQLVLYFIYRD
>MD10G1012200
LFGVLGNG-T--AFFLSPT-ITFKRIIRKK-C-TEQFSGIPYVMTMLNCL-L--YTWYG-
LPNF--L-V--S-VNGTGAAMELIYVLVFIIFAPKR-E-KLF--T-A-FSAVALVSLF-L
FCGLAATVFAIIMFSSPL-IM-SVVRT-KSVEFMPFFL--SLFSF-LCGTSWFIYGLLCG
S-G--LGALQLILYFIYRD
>Phvul.001G064300.1
VFGIFGNA-S--GLFLAPI-VTFKRVITNK-S-TEKFSGVPYPMTLLNCL-L--SAWYG-
LPNI--L-V--S-INGIGAAIEVTYVFIFVLFAPKK-E-KLF--S-F-FSAVVLVSLL-L
FCGFAASIFSIIMYGSPL-IM-RVIRT-KSVEFMPFFL--SLFVF-LCGTSWFIYGLLVG
S-A--LGTIQLILYFIYRD
>Glyma.13G037900.1
IFGIFGNA-S--GLFLAPI-VTFWRIVSNK-S-TEKFSGVPYPMTLLNCL-L--SAWYG-
LPNL--L-V--T-INGTGAGIEIIYVFIFIYFAPKK-E-KLF--S-F-FSVVVLVSLF-L
FCGFAAAIFSIVMYGSPL-IM-RVIKT-KSVEFMPFFL--SLFVF-LCGTSWFIYGLLVG
S-A--LGTAQLILYFIYRD
>Medtr1g029380.1
IFGVFGNA-F--GLFLAPI-ITFKRIIVNK-S-TEKFSGVPYPMTLLNCL-L--SAWYG-
LPNI--L-V--T-INGTGAVIEIIYVFIFIVFAPKK-E-KLF--A-F-FAAVVFISLF-V
FCGFAAAIFSIIMYGSPL-IM-RVIKT-KSVEFMPFFL--SLFVF-LCGTSWFIFGLLVG
S-F--LGTLQLILYFIYRG
>Medtr3g089125.1
LFGIFGNA-S--ALFLAPV-ITFKRIIVNK-S-TEKFSGLPYVMTLLNCL-L--SAWYG-
LPNI--P-V--T-VNGTGAGIEIIYVLIFIIFAPKK-E-KLF--T-L-FSAVVFVSLF-A
FCGFAMAIFSVIMYGSPL-IM-RVIKT-KSVEFMPFFL--SLFVF-LCGSSWFIFGLLLG
S-V--LGTMQLILYFIYRD
>Phvul.009G134300.1
LFGIFGNV-S--ALFLAPV-ITFKRIIKNR-S-TEKFSGIPYVMTLLNCL-L--SAWYG-
LPNI--L-V--S-VNGTGSLIEIVYVLIFIVLAPKK-E-KLF--T-F-FSAVVFVSLF-L
FCGFAAAIFSIIMYGSPL-IM-RVIKT-KSVEFMPFFL--SLFVF-LCGTSWFIFGLLVG
S-A--LGTMQLILYFIYRD
>Glyma.04G241400.1
LFGIFGNA-S--ALFLAPV-ITFKRIIKNR-S-TEKFSGIPYVMTLLNCL-L--SAWYG-
LPNI--L-V--S-VNGTGSLIEIIYVLIFIVLAPRK-E-KLF--T-F-FSAVVFVSLF-L
FCGFAAAIFSIIMYGSPL-IM-RVIKT-KSVEFMPFFL--SLFVF-LCGTSWFIFGLLVG
S-A--LGTTQLILYFIYRD
>GSMUA_Achr5P01260_001
LFGIFGNA-T--ALFLSPV-VTFRRIVRKR-S-TEDFSGVPYNVTFLNCL-L--FAWYG-
LPNI--L-V--S-INGTGAAIEAVYVIIFLSFAPKK-V-RLF--A-L-FAVIALVSLL-V
FCGVAATFFSICMYASPL-IM-RVIRT-KSVEYMPFLL--SLFVF-VSGTLWFIYGLLCG
S-A--LGAMQLVLYAVYRK
>Potri.002G072700.1
LFGIFGNA-T--ALFLAPT-ITFRRIIRSK-S-TELFSGIPYVMTMLNCL-L--SAWYG-
MPNI--L-V--S-INGTGAVIEAVYVLTFIIYAPKK-E-KLL--T-L-FAGVALVSLV-I
FCGFAAAIFSIIMYGSPL-IM-RVVKT-KSVEFMPFFL--SLFVF-LCGTSWFVFGLLVG
C-G--LGALQLILYFIYRN
>Potri.002G072600.1
LFGIFGNA-T--ALFLAPT-ITFRRIIRSK-S-TELFSGIPYVMTMLNCL-L--SAWYG-
MPNI--L-V--S-INGTGAVIEAVYVLTFIIYAPKK-E-KLL--T-L-FAGVALVSLV-I
FCGFAAAIFSIIMYGSPL-IM-RVVKT-KSVEFMPFFL--SLFVF-LCGTSWFVFGLLVG
C-G--LGALQLILYFIYRN
>GSMUA_Achr11P09020_001
VFGIFGNA-T--ALFLSPL-VTFQRIIRKR-S-TEDFSGVPYTMTLLNCL-L--SAWYG-
LPNL--L-V--S-INGAGSVIEAVYVLIFLVFAPKK-E-RLF--T-F-FAVIALVSLL-I
FCGFAAAIFSICMYASPL-IM-RVIKT-KSVEYMPFLL--SLFVF-LCGTSWFVYGLLCG
S-A--LGAIQLILYAIYRN
>Gb_30078
IFGIFGNI-T--ALFLVPI-ITFTKIIKKK-S-TEQFSGVPYVSTLLNCL-L--SAWYG-
LPNL--L-V--S-VNGTGSVLELFYVLVFLIYAPKK-I-QLL--V-I-FGIVALVSLL-I
FCGFAAAIFSICMYASPL-IM-RVIKT-KSVKYMPFFL--SLFVF-LCGTSWFIFGLL--
-------------------
>Cs3g20720.1
LFGVFGNA-T--ALFLAPT-ITFRRIVRRK-S-TEQFSGIPYVMTLLNCL-L--SAWYG-
LPNI--L-V--S-INGTGSAIEIIYVLIFLLFAPKK-E-KLF--M-L-FAAVALVSLL-I
FCGFAATIFSIIMYASPL-IM-RVIKT-KSVEFMPFFL--SLFVF-LCGTSWFVFGLLFG
C-G--LGTMQLILYFIYHK
>Cg3g017800.1
LFGVFGNA-T--ALFLAPT-ITFRRIVRRK-S-TEQFSGIPYVMTLLNCL-L--SAWYG-
LPNI--L-V--S-INGTGSAIEIIYVLIFLLFAPKK-E-KLF--M-L-FAAVALVSLL-I
FCGFAATIFSIIMYASPL-IM-RVIKT-KSVEFMPFFL--SLFVF-LCGTSWFVFGLLFG
C-G--LGTMQLILYFIYHK
>AT1G21460.1
IFGVFGNA-T--ALFLAPS-ITFKRIIKNK-S-TEQFSGIPYPMTLLNCL-L--SAWYG-
LPNT--L-V--S-INGTGAVIETVYVLIFLFYAPKK-E-KIF--S-C-FATVALVSLF-L
FCGLAATVFSIIMYASPL-IM-RVVKT-KSVEFMPFFL--SLFVF-LCGTSWFVYGLIFG
C-A--LGTLQLILYFIYCG
>BraA08g026970.3C
IFGVFGNA-T--ALFLAPS-ITFKRIIKNK-S-TEQFSGIPYPMTLLNCL-L--SAWYG-
LPNT--L-V--S-INGTGAAIETIYVLIFLFYAPRK-E-KIF--A-A-FATVALVSLF-L
FCGIAATVFSIIMYASPL-IM-RVVKT-KSVEYMPFFL--SLFVF-LCGTSWFIYGLIFG
C-A--LGTVQLILYFIYCG
>BraA06g016640.3C
IFGVFGNA-T--ALFLAPS-ITFKRIIKNK-S-TEQFSGIPYPMTLLNCL-L--SAWYG-
LPNT--L-V--S-INGTGALIETVYVLIFLFYAPKK-E-KVF--T-A-FATVALVSLF-L
FCGIAATVFSIIMYASPL-IM-RVIKT-KSVEYMPFFL--SLFVF-LCGTSWFIYGLIFG
C-A--LGTLQLILYVIYCG
>Eucgr.F02749.1
VFGIFGNA-T--ALFLAPA-ITFKRIIKSR-S-TEEFSGIPYVMTLLNCL-L--SAWYG-
LPNL--L-V--S-INGTGAAIEFVYVVIFLIFAPRK-E-KLL--T-F-FAAVALVSLL-L
FCGVAATVFSIIMYASPL-IM-RVIKT-KSVEYMPFFL--SLFVF-LCGTSWFIYGLLFG
S-G--LGAMQLILYAIYRN
>Gorai.013G106100.1
IFGVFGNA-T--ALFLAPT-ITFTRIIRSK-S-TEQFSGIPYVMTLLNCL-L--SAWYG-
LPNL--L-V--S-INGTGAGIETIYVLIFIFYAPQT-E-KLF--A-C-FSAVALISLF-L
FCGLAATIFSIIMYASPL-IM-RVIKT-KSVEFMPFFL--SLFVF-LCGTSWFVYGLLFG
C-G--LGFMQLILYSIYRN
>Gorai.005G082900.1
VFGVFGNA-T--ALFLSPT-ITFKRIIRSK-S-TEQFSGIPYVMTLLNCL-L--SAWYG-
LPNI--L-V--S-INGTGAAIESIYVLIFIIYAPKK-E-KLF--T-F-FTAVALISLF-L
FCGLAATIFSIIMYASPL-IM-RVIKT-KSVEFMPFFL--SLFVF-LCGTSWFIYGLLFG
C-G--LGTMQLILYFIYRN
>Gorai.005G195100.1
AFGVLGNI-I--SVYLAPL-PTFYRIYKKK-S-TESFQSLPYQVALFSSM-L--WLYYA-
LMAF--L-L--I-INSFGCVVETIYIAMYIAYATKNSRVSAM------FSFIIILTHFLQ
VLGWICVAISVSVFAAPL-IV-AVIRT-KSVEFMPFNL--SFFLT-LSAVMWFAYGLFIG
F-V--LGMLQMLLYAIYRN
>Bradi4g34780.1.p
AFGILGNI-I--SFFLAPT-PTFLRVYRKK-S-TEGFSSVPYVVALFSCT-L--WILYA-
LVSS--P-L--L-INAFGCVVEAAYIVLYLVYAPRPARLRLL------FSLIVAVTVFLK
VLGSICLAFSMAVFVAPL-VI-FVIKT-KSAEYMPFSL--SFFLT-LSAVAWFFYGLFGG
F-F--FGIAQMTLYFCYRK
>Zm00001d021064_T001
VFGILGNI-I--SFFLAPV-PTFLRVYRKK-S-TEGFSSVPYVVALFSCT-L--WILYA-
LVSS--P-L--L-INAFGCVVEAAYILLYLVYAPRGARLRLL------FSLVAVVTVVLR
VLGSVCLAFSMAVFVAPL-VI-FVIRT-KSAEFMPFTL--SFFLT-LSAVAWFLYGLFGG
F-F--FGCIQMVLYCCYRK
>Sobic.002G259301.1.p
AFGILGNI-I--SFFLAPV-PTFLRVYRKK-S-TEGFSSVPYVVALFSCT-L--WILYA-
VVSS--P-L--L-INAFGCVVEATYILLYLIYAPRAARLRLL------LALIVVVVVVLK
VLGSICLAFSMAVFVAPL-VI-FVIRT-KSAEFMPFTL--SFFLT-LSAVAWFLYGIFGG
F-F--FGCIQMVLYCCYRK
>Bradi3g41410.1.p
LSGIAGNV-I--SFFLAPV-TTFVQVVRKK-T-TGGFSAVPYVVALFSST-L--WILYA-
LLSR--P-L--L-INGFGCGVELAYVVAYLLYAPRKARLRAL------FAIVAAVALLGK
FLGSVCLAFSMAVFVAPL-II-FVIKT-KSVEFMPISL--SFCLV-LSAVAWFCYGYFGG
F-F--FSCVQMGLYFYYRR
>LOC_Os08g42350.1
LSGVAGNI-I--SFFLAPV-ATFLQVYKKK-S-TGGYSSVPYVVALFSSV-L--WIFYA-
LVSR--P-L--L-INAFGCGVEAAYIVLYLVYAPRRARLRLL------FALIVVTTLYLK
FLGSVCLAFSMAVFVAPL-II-FVIKT-KSVEFMPIGL--SVCLT-LSAVAWFCYGLFGG
F-F--FSCVQMGLYFWYRK
>Zm00001d031647_T001
LSGIAGNI-I--SFFLAPV-ATFLQVYRKK-S-TGGFSSVPYVVALFSSV-L--WIFYA-
LVSR--P-L--L-INAFGCGVEAAYIVLYLAYAPRRARLRLL------FALVVAVTLFAK
FLGSVCLAFSMAVFVAPL-II-VVVKT-KSVEFLPISL--SFCLT-LSAVAWFCYGLFGG
F-F--FSCVQMGLYFWYRK
>Sobic.007G191200.1.p
LSGIAGNI-I--SFFLAPV-ATFLQVYRKK-S-TGGFSSVPYVVALFSSV-L--WIFYA-
LVSR--P-L--L-INAFGCGVEAAYIVFYLAYAPRKARLRLL------FALVVVVTLFVK
FLGSVCLAFSMAVFVAPL-II-VVVKT-KSVEFLPISL--SFCLT-LSAVAWFCYGLFGG
F-F--FSCVQMGLYFWYRK
>GSMUA_Achr8P10260_001
-----GNI-I--SVFASPI-KTFWRIARSG-S-TEDFESAPYVVTLLSSS-L--WVYYG-
ITGL--L-V--A-VNGVGVVMEAVYVTLFL-LFATPQL-RLV----AAFLGAVVLVTSLM
VIGTICACLNVFMYGSPL-AM-KVITT-KSVEYMPFFL--SFFLF-LNGGIWIVYAILIG
L-I--LGTIQLILYLIYVN
>Cre06.g271800.t1.2
VVPGMGAV-I--SIYLSPL-KAVLKAQREK-H-LGDLNPIPFSITIANCI-A--WLGYG-
LLPF--V-C--A-NAPGVLIGTYMSLTAHGLADEGAKE-RCL----AAFLGVYTSFFAP-
-WGMAGNIVCLVYYAAPL-TM-WVIRT-RNSSSILVPL--TMMNT-LNAALWTTYGVAIG
L-A--LSVMQIALRLVFPA
>MD10G1269400
AAGIAGNI-C--AIYVSPM-PTFKRIITNK-S-TEQFSGLPYIYGLLNCL-I--CTWYG-
LPII--M-V--A-VNSIGAVFQLVYLIIFITYAEKSIKLRLL-----AFAAVVLVSLRLL
FVGYLCAFSVVSVYASPL-II-NVIKT-RSVEFMPFNL--SLATF-LVSFSFCAYGALLG
T-I--LGFVQLVLYSYYSK
>MD05G1293300
AAGIAGNI-C--AIYLSPM-PTFKRIITNR-S-TEQFSGLPYIYGLLNCL-I--CTWYG-
LPII--M-V--A-VNSIGAVFQLVYLIIFIMYAEKSIKLRLL-----GFAAVVLVSLRLL
FVGYICAFSVVSVYASPL-II-NVIKT-RSVEFMPFNL--SLATF-LVSFSFCAYGALLG
T-I--LGFVQLVLYSYYSK
>BraA01g037230.3C
VAGIAGNI-F--AFFVSPM-PTFRRIMRNK-S-TEQFSGLPYIYALLNCL-I--CLWYG-
SPNF--M-L--V-VNGVGATFQLCYIILFILHTDEKTKMRLL-----LVALVVAGSLQIY
LVGFLSCGSLVSMVASPL-VI-NVIQT-KSVEFMPFYL--SLSTF-LMSASFFMFGLFIG
T-V--LGIVQLSLYCYYHR
>AT3G14770.1
VAGIAGNI-F--AFFVSPM-PTFRRIMRNK-S-TEQFSGLPYIYALLNCL-I--CLWYG-
TPNA--M-L--M-VNSVGATFQLCYIILFIMHTDKKNKMKLL-----FVGVIVAGSLQIY
FVGFLSCGSLVSMFASPL-VI-NVIRT-KSVEFMPFYL--SLSTF-LMSASFLLYGLFIG
T-I--LGIVQLALYCYYHR
>Potri.001G383400.1
AAGIAGNI-F--AFFVSPI-PTYRRIIRNR-S-TEQFSGLPYIYALMNCL-I--CMWYG-
MPNL--L-V--V-VNSFGTVFQLAYIILFIIYAERKIKVFYL-----QYGFYVLIHLHL-
-AGRLVC-----------------------------------------------------
-------------------
>Potri.011G103600.1
AAGIAGNI-F--AFFVSPI-PTYRRIIRNR-S-TEQFSGLPYIYALMNCL-I--CMWYG-
TPNL--L-L--V-VNSFGAVFQLAYIILFTIYAERRIKVRSL-----LFAIIAVGSLQIL
SVGSLTVVSLISMFASPL-II-NVIRT-KSVEFMPFYL--SLSTF-LMSTSFMLYGLLIG
A-I--LGIIQLALYVHYKK
>Potri.001G383000.1
AAGIAGNI-F--AFFVSPI-PTYRRIIRNR-S-TEQFSGLPYIYALMNCL-I--CMWYG-
MPNL--L-V--V-VNSFGTVFQLAYIILFIIYAERKIKVSSL-----LFAIIVAGSLQII
SVGSLTVVSLISMFASPL-II-NVIQT-KSVEFMPFYL--SLSTF-LMSTSFLLYGVLIG
T-I--LGIIQLMLYLHYKK
>Solyc07g062120.2.1
AAGIAGNI-F--AFFLSPM-PTFMRIMRNQ-S-TEQFSGLPYIYGLLNCL-I--CAWYG-
TPNL--L-V--T-VNSVGAVFQLAYIVLYVTYTEKEKKFRWI-----LFVIIVLGSLFII
IIGSLSCASLISMFASPL-II-NVIRT-RSVEFMPFCL--SLSTF-LMSASFLLYGIFIG
T-L--LGVTQLLLFAHYRN
>Phvul.011G168100.1
AAGVAGNI-F--AFFLSPI-PTFRRIIRNG-S-TEMFSGLPYVYSLLNCL-I--CLWYG-
TPNL--L-V--T-VNTIGAAFQLVYIILFLIYAEKARKVRLL-----LFVIILAGSLQIM
FVGFLSCASLISMFASPL-II-KVIRT-KSVEFMPFYL--SLSTF-LMSISFFLYGFLIG
T-V--LGIVQLILYFYYKT
>Medtr8g042490.1
AAGIAGNI-F--AFFVSPI-PTFRRIMRNG-S-TELFSGLPYIYSLLNCL-I--CLWYG-
TPNL--L-V--T-VNSIGAAFQLVYIFLFLIYAEKPKKVRLL-----LFVIILVGSLKII
LVGCLSCASLISMFASPL-II-KVIRT-KSVEFMPFYL--SFSTF-LMSISFFLYGLLIG
T-V--LGMIQLILYFYYKR
>Medtr2g073190.1
AAGVAGNI-F--AFFVSPI-PTFRRIIRNG-S-TEMFSGLPYIYSLMNCL-I--CMWYG-
TPNI--L-V--T-VNSIGAVFQFVYIILFMMSAEKEKKVKWL-----MFAIILIGSLQIL
FVGILSCASLISMFASPL-II-KVIQT-KSVEFMPFYL--SLSTF-LMSTSFLVYGLLIG
T-I--LGMTQLILYFYYES
>Phvul.005G076300.1
AAGVAGNV-F--AFFVSPI-PTFRRIIRNG-S-TEMFSGLPYIYSLLNCL-I--CMWYG-
TPNL--L-I--T-VNSIGAIFQFVYIILFLIYAEKAKKVRLL-----VFAIILVGSLQIF
FVGFLSCASLISMFASPM-II-KVIQT-KSVEFMPFYL--SLSTF-LMSTSFFLYGLFIG
T-V--LGVTQLILYFYYEN
>Glyma.13G264400.1
AAGVAGNV-F--AFFVSPI-PTFRRIIRNG-S-TEMFSGLPYIYSLLNCL-I--CMWYG-
TPNL--L-V--T-VNSIGAVFQFVYIIIFLMYAEKAKKVRLS-----LFAIILVGSLQIF
FVGFLSCASLISMFASPL-II-KVIQT-KSVEFMPFYL--SLSTF-LMSTSFLLYGLFIG
T-I--LGLIQLILYFYFEG
>Glyma.12G234500.1
AAGVAGNV-F--AFFVSPI-PTFRRIIRNG-S-TEMFSGLPYIYSLLNCL-I--CMWYG-
TPNL--L-V--T-VNSIGAVFQFVYTIIFLMYAEKAKKVRLL-----LFAIVLVGSLQIF
FVGFLSCASLISMFASPL-II-KVIQT-KSVEFMPFYL--SLSTF-LMSTSFLLYGLFIG
T-I--LGMIQLILYFYFES
>Cs5g13290.1
AVGIAGNI-F--AFFVSPV-PTFRRIIRNH-S-TEEFSGLPYVYALLNCL-I--TMWYG-
TPNI--L-V--T-VNSIGAAFQLVYIILFITYTEKDKKVRLL-----LFSIIVAVSLQIM
FVGLLSCAALISMFASPL-II-NVIQT-KSVEFMPFYL--SLSAF-LMSTSFLAYGIMIG
T-I--LGIVQLALYFNYKE
>Gorai.007G332100.1
AAGIAGNI-F--AFFISPI-PTFKRIIRNQ-S-IENFSGLPYIYALLNCL-I--CTWYG-
TPNV--L-V--M-VNSIGAVFQITYIVTFIVYADKEKKMRML-----LLAIIVAGSLQII
FVGFLSCASLISMFASPL-II-NVIRT-RSVEFMPFYL--SLSTF-LMSTSFLLYGVFIG
T-I--LGILQLALYFRYKA
>Prupe.4G155700.1.p
AAGIAGNI-F--AFFLSPI-HTYRRIIRNR-S-TEEFSGLPYIYALLNCL-I--CTWYG-
SPNL--L-I--M-VNSAGAVFQLVYIALFIIYAEKSKKVRFL-----LFAIIVFGSLQML
IVGLLSCVSLISMFASPM-II-NVIRT-KSVEFMPFYL--SLSTF-LMSTSFFLYGIFIG
T-I--LGIIQLALYFYYKD
>MD11G1270800
AAGIAGNI-F--AFFVSPA-HTFRRIIRNH-A-TEEFSGLPYIYALLNCL-I--CTWYG-
SPNI--L-V--M-VNSVGAVFQLVYITLFIIYAEKSKKVRLL-----AIAIMVFGSLQIL
VVGLLSCASLISMFASPL-II-NVIQT-RSVEFMPFYL--SLSTF-LMSTSFLLYGIFVG
T-I--LGIVQLALYFYYKD
>MD03G1250600
AAGIAGNI-F--AFFVSPI-HTFRRIMRNR-A-TEEFSGLPYIYALLNCL-I--SMWYG-
SPNI--M-V--M-VNSVGAVFQLVYITLFIIYAERTKKMRLL-----AIAIIVYGSLQIL
VVGLLSCASLISMFASPL-II-NVIRT-KSVEFMPFYL--SLSTF-LMSTSFLLYGIFVG
T-I--LGIVQLALYFHYKD
>MD10G1269100
AAGIAGNV-F--AFFLLPI-PTFKRIVITK-S-TEQFSGLPYIYALLNCL-I--CSWYG-
LPII--L-V--A-VNSVVAVFQLVYLSMFITYTERAIKLRLI-----AFAFVVFVGLGLT
FVGYLSVASLISMFASPL-W------S-RSVEFMPFNL--SLATF-LMSISFSAYGVFIG
T-I--LGLVQLALYSYYNN
>Eucgr.D00354.1
AAGIAGNV-F--ALFMSPI-LTFRRIVRNQ-S-TEQFSGSPYIYTLLNSL-I--CLWYG-
LPVI--M-V--A-VNGVGVVFQAVYITIFIVYASKARKLKLS-----IFLVMVIISLQFI
FVGYLSVASLISMFASPL-II-KVIKT-RSVEYMPFYL--SFSTF-LTSLSFLAYGLFIG
T-I--LGIIQLALYFYYKN
>Gorai.011G035000.1
AAGIAGNI-F--AFFLSPI-STFRRIIRNG-S-TEQFSGMPYIYALLNCL-I--CLWYG-
FPII--L-V--T-VNSIGAVFQLIYIIIFIAYAEKPMKLKFL-----VFASIVFVSLQFL
FVGYLSVASLISMFASPL-II-NVIKM-RSVEYMPFSL--SLATF-LMSLAFFVYGLLIG
T-V--LGTVQLALYAYFKR
>Gorai.009G158700.1
AAGIAGNI-F--AFFLSSI-PTFRRIIRNE-S-TEMVSGMPYIYALLNCL-I--CLWYG-
MPII--L-V--A-VNSVGAIFQLIYISVFVVYAEKPMKLKLL-----IFASIVFVSMRFL
FVGYLSVASLISMFASPL-II-KVIKT-RSVEYMPFSL--SLATF-LMSLAFFVYGMFIG
T-G--LGTLQLALYAYFND
>MD10G1269300
AAGVLGNL-F--AFYLSPM-STFNRIIRNR-S-TEQFSGMPYIYGLLNCL-I--CCWYG-
MPII--L-V--A-VNSVGTVFQLVYLSIFISYAERAVKIRLL-----IFASIVFVSLSCL
FVGYLSIASLIFMYGSPL-VI-NVIKT-KSVEFMPFNL--SFATF-LVSFSFTTYGVFIG
T-L--LAFVQLILYCHYNN
>MD05G1293200
GAGVLGNI-F--AFYLSPL-STFNRIIRNR-S-TEQFSGMPYIYGLLNCL-I--CCWYG-
MPII--L-V--A-VNSVGTVFQLVYLCIFISYAERALKMKLL-----IFVSIVVVSLSLL
FVGYLSIASLIFMYGSPL-VI-NVIKT-KSVEFMPFNL--SFATF-LVSFSFTAYGVFIG
T-M--LALVQLVLYCRYKN
>Cs2g04140.1
AAGVTGNI-F--AFFVSPI-PTFRRILRNK-S-TEQFSGLPYICSLLNCL-I--TLWYG-
MPII--L-V--A-VNSVGAVFQLIYVSIFISYAEKAIKLKLL-----IFLAIVFTSMEVL
FVGYLSVASLISMFASPL-II-KVIKT-RSVEFMPFYL--SLSNF-LMSLSFLAYGLFIG
T-L--LGIAQVMLYSYYST
>Cg2g044040.1
AAGVTGNI-F--AFFVSPI-PTFRRILRNK-S-TEQFSGLPYICSLLNCL-I--TLWYG-
MPII--L-V--A-VNSVGAVFQLIYVSIFISYAEKAIKLKLL-----IFLTIVFTSMEVL
FVGYLSVASLISMFASPL-II-KVIKT-RSVEFMPFYL--SLSNF-LMSLSFLAYGMFIG
T-L--LGIAQVMLYSYYST
>Prupe.4G072300.1.p
AAGIAGNI-F--AFFVSPL-PTFKRIIRNK-S-TEQFSGLPYIYAFLNCL-I--CLWYG-
MPII--L-V--A-VNSFGAVFQLVYLSIFITYAERATKLRLL-----GFAFVVFVSLGVT
FVGYLSVASLISMFASPL-II-KVIKT-RSVEFMPFNL--SFATF-LMSLSFSAYGIFIG
T-I--LGLVQLALYSYYSK
>MD05G1293100
AAGIAGNI-F--AFFVSPI-PTFKRIVKTK-S-TEQFSGLPYIYALLNCL-I--CSWYG-
MPII--L-V--A-VNSIGAVFQFVYLSIFIRHAERAIKLRLI-----AFAFVVFVTLGLT
FVGYLSVASLISMFASPL-II-KVIKT-RSVEFMPFNL--SLATF-LMSLSFSAYGVLIG
T-I--LGLVQLALYSYYSN
>Medtr5g092600.1
LLFGFLGI-V--TFFLAPL-PTFYSIYKKK-S-SEGFHSIPYVVTLLSTL-L--FVYYG-
--AI--F-L--I-INSIGCVMEVAYLIMYITYAPKKLKISLI----LIFGLTMIITTFIQ
VVGMICTIFNIGMFAAPL-IM-KVIKT-RSVEYMPFPL--SLFLT-ICATMWFFYGFFLG
F-L--LGVSQMILYLIYKN
>AT5G50790.1
VFGILGNI-I--SFCLAPI-PTFVRIYKRK-S-SEGYQSIPYVISLFSAM-L--WMYYA-
--AM--M-L--I-INSFAFVVQIVYISLFFFYAPKKEKTLFV----LFFGAIFVLTYFIQ
VLGYICMVFALSVFVAPL-II-RVIKT-KSAEFMPFGL--SFFLT-LSAVMWFFYGLLLG
F-I--FGVLQMILFLIYKK
>Medtr7g405710.1
AFGMLGNV-I--SFFLAPM-TTFYRIYKKK-S-TEGFQSLPYLVALFSSM-L--WLYYA-
--EF--L-L--I-INSFGCVVELIYIILYIIYATKDARKLLL----LAFGLILLVTKYAQ
VLGWICVSISVSVFAAPL-IV-AVVRT-KSVEFMPFNL--SFTLT-LSAIMWFGYGLFLG
F-A--LGLVQMILYCIYRN
>Glyma.08G360400.1
TFGMLGNV-I--SFFLAPV-PTFYRIYKKK-S-TESFQSLPYLVALFSSM-L--WLYYA-
--AV--L-L--I-INSFGCVIEIIYIVLYITYATRDARNLLF----SAFAVILLVTHFGQ
VLGWICVSISVSVFAAPL-IV-AVVRT-KSVEFMPFNL--SFTLT-LSAIMWFGYGLFLG
F-V--LGLLQMLLYTIYRK
>Phvul.008G001100.1
TFGMLGNV-I--SFFLAPV-PTFYRIYKKK-S-TESFQSLPYLVALFSSM-L--WLYYA-
--AV--L-L--I-INLFGCVIEIIYIILYIIYATRDARNLLF----SAFALILVVTNFIQ
VLGWICVSVSVSVFAAPL-IV-AVVRT-KSVEFMPFNL--SFTLT-LSAIMWFGYGLFLG
F-V--LGLLQMLLYTIYRK
>Glyma.18G301200.1
TFGMLGNL-I--SFFLAPV-PTFYRIYKKK-S-TESFQSLPYLVALFSSM-L--WLYYA-
--AV--L-L--I-INSFGCVIEIIYIVLYITYATRDARNLLF----SAFALILLVTHFAQ
VLGWICVSISVSVFAAPL-IV-AVVRT-KSVEFMPFNL--SFTLT-LSAIMWFGYGLFLG
F-V--LGLLQMLLYTIYRK
>Medtr7g405730.1
TFGMLGNV-I--SFFLAPI-STFYRIYKKK-S-TEGFQSLPYLVALFSSM-L--WLYYA-
--AF--L-L--I-INSFGCVVETIYIILYIIYAPRDARNLLL----SAFALILIVTNYAQ
VLGWVCVSLSVSVFAAPL-IV-AVVRT-KSVEFMPFNL--SFTLT-LSATMWFGYGLFLG
F-V--LGLLQMLLYAIYRN
>Phvul.008G001200.1
AFGMLGNV-I--SFFLAPI-TTFYRILKKK-S-TEGFQSLPYLVALFSCM-L--WLYYA-
--AV--L-L--L-INSFGCVIEIIYIILYITYATRDVRNLLF----FAFVLILLVTHFAQ
LLGWICVSLSISVFAAPL-IV-AVVRT-KSVEFMPFNL--SFTLT-LSAIMWFGYGLFLG
F-A--LGLIQMLLYAIYRN
>Glyma.18G301100.1
AFGMLGNV-I--SFFLAPI-TTFYRIFKKK-S-TEGFQSLPYLVALFSSM-L--WLYYA-
--AM--L-L--L-INSFGCVIEVIYIILYITYATRDARNLLF----FAFALILLVTHFAQ
VLGWICVSLSISVFAAPL-IV-AVVRT-KSVEFMPFNL--SFTLT-LSAIMWFGYGLFLG
F-A--LGLLQMLLYAIYRN
>Glyma.08G360500.1
AFGMLGNV-I--SFFLAPI-TTFYRIFKKK-S-TEGFQSLPYLVALFSSM-L--WLYYA-
--AM--L-L--L-INSFGCVIEIIYIILYITYATGDARNLLF----FAFALILLVTHFAQ
VLGWICVSLSISVFAAPL-IV-AVVRT-KSVEFMPFNL--SFTLT-LSAIMWFGYGLFLG
F-A--LGLLQMLLYAIYRN
>AT2G39060.1
LFGLLGNI-V--SFFLSPV-PTFYGIYKKK-S-SKGFQSIPYICALASAT-L--LLYYG-
--AY--L-I--I-INTFGCFIEISYLFLYILYAPREAKISLI----VILGLLILLVNLLS
TVGWVCAAYSLAVFASPL-VM-RVIKT-KSVEYMPFLL--SLSLT-LNAVMWFFYGLLLG
F-L--FGVAQMILYMMYQG
>Aco004628.1
AFGLLGNL-I--SFYLAPI-PTFCRVYRAK-S-TQGFQSVPYVVALFSAM-L--WIYYA-
--AT--L-L--I-INSFGCMIESIYIIMYLVYAPRKAKIQLI----FLFSLIILFTLLLK
LLGWICVVFSVSVFVAPL-II-RVIQT-RSVEYMPFYL--SFFLT-ISAIIWFLYGFLLG
F-T--FGFVQMALYWYYKR
>Capana00g002540
TFGVLGNI-V--SFFLSPL-PTFYKIYKKK-S-TEGYQSIPYVVALFSSM-L--WIYYA-
--TT--L-L--I-INSFGVFIETIYVAFYLFYAPKNARIQML----LLFGAIILVTQFLQ
VVGWICLVFSLCVFVAPL-IV-RVIKT-KSVEYMPLLL--SVFLT-LSAVMWFFYGLLLG
F-I--LGILQMVLYVIYNK
>Capana00g002536
VFGVLGNI-I--SFFLSPL-PTFYKIYKKK-S-TEGYQSIPYVIALFSCM-L--WIYYA-
--TT--L-L--I-INSFGMFIETIYVAVYLYYAPKTARAHLL----LLFGAIILVTQFLQ
IVGWICLIFSLCVFVAPL-IV-RVIKT-KSVEYMPILL--SIFLT-ISAVMWFFYGLLLG
F-I--FGILQMVLYAIYRK
>Capana00g002538
AFGVLGNI-V--SFFLSPI-PTFYRIYKKK-S-TEGYQSIPYVIALFSCM-L--WIYYA-
--VT--L-L--I-INSFGLFIETIYVGVYLFYAPKKAKVYML----LLFGAIILVTQFLQ
IVGWICLVFSLCVFVAPL-IV-RVIKT-KSVEYMPLLL--SVFLT-LSAVMWFFYGLLLG
F-I--FGILQIVLYAIYSK
>Solyc03g097600.2.1
VFGVLGNI-V--SFFLSPL-PTFYTIYKKK-T-AEGYQSIPYVVALFSSM-L--WIYYA-
--TT--L-L--I-INTFGVFVETIYVVFYLIYAPKKSRVQML----SLFGAIILVTQFLQ
VVGWICLIFSLCVFVAPL-IV-RVIKT-KSVEYMPLLL--SVFLT-LSAVMWFFYGLLLG
F-I--FGVLQMILYVIYSK
>Capana00g002537
AFGVLGNI-V--SFFLSPL-PTFYTIYKKK-T-AEGYQSIPYVIALFSSM-L--WIYYA-
--VT--L-L--I-INSFGIFIETIYVGLYLFYAPKKARVQML----LLFGAIVLVTQFLQ
VVGWICLIFALSVFVAPL-IV-RVIKT-KSVEYMPLLL--SVFLT-LSAVMWFFYGLLLG
F-I--FGVLQIVLYVIYSK
>Solyc03g097870.2.1
AFGVLGNI-I--SFFLSPI-PTFYSIYKKK-S-TEGYQSIPYVVALFSSM-L--WIYYA-
--MP--L-L--I-INSFGMFIETIYVGFYLFYAPKKARVHML----MLFGAIVLVTEFLQ
IVGWICLIFSLCVFVAPL-IV-RVIKT-KSVEYMPLLL--SVFLT-LSAVMWFFYGLLLG
F-I--FGILQIILYAIYSK
>Capana00g002539
AFGVLGNI-I--SFFLSPI-PTFYTIYKKK-T-AEGYQSIPYVIALFSSM-L--WIYYA-
--VT--L-L--I-INSFGIFIETIYVGLYLFYAPKKARVHML----LLFGAIVLVTQFLQ
IVGWICLIFALSVFVAPL-IV-RVIKT-KSVEYMPLLL--SVFLT-LSAVMWFFYGLLLG
F-I--FGVLQIVLYAIYSK
>Solyc03g097580.2.1
AFGILGNI-I--SFFLSPI-PTFYKIYKKK-S-TEGYQSIPYVVALFSSM-L--WIYYA-
--TT--L-L--I-INSFGVFIETIYVGFYLFYAPKKDRVQML----MLFGAIVLVTEFLQ
VVGWICLIFSLCVFVAPL-IV-RVIKT-KSVEYMPLLL--SIFLT-LSAVVWFFYGLLLG
F-I--FGILQIVLYVIYNK
>Capana03g001611
AFGLLGNI-V--SFFLSPI-PTFYKIYKKK-S-TEGYQSIPYVVALFSSM-L--WIYYA-
--VT--L-L--I-INSFGMFIETIYVGLYLFYAPKKAKVQML----MLFGAIVLVSQFLQ
VVGWICLIFSLCVFVAPL-IV-RVIKT-KSVEYMPLLL--SVFLT-LSAVMWFFYGLLLG
F-I--FGILQIVLYAIYSK
>Solyc06g072630.2.1
AFGVLGNI-I--SFFLSPL-PTFYKMYKKK-S-TEGYQSIPYIVALFSAM-L--WIYYA-
--TT--L-L--I-INTFGCFVEIMYIGFYLFYASKEARVQLL----LLFGAIVLVSQFLQ
VVGCICLICSLCVFVAPL-IV-RVIKT-KSVEYMPFLL--SVFLT-LSAVMWFFYGILLG
F-I--FGILQMVLYVMYYN
>Solyc06g072620.2.1
AFGVLGNI-I--SFFLSPL-PTFYNIYKKK-S-TEGYQSIPYVVALFSAM-L--WIYYA-
--TT--L-L--V-INTFGCFIETLYVGFYLFYAPKKARVQLL----LLFGAIILITQFLQ
IVGWICLVFSLCVFVAPL-IV-RVIKT-KSVEYMPFLL--SVFLT-LSAVMWFFYGLLLG
F-I--FGILQMILYVMYNK
>Prupe.1G220700.1.p
TFGILGNV-I--SFYLAPV-PTFYGIYKKK-S-TQGFQSVPYLVALFSGM-L--WF--Y-
YAAM--L-L--I-INSFGTVIETIYIVMFIFYAPKDARKFLF--G-FMFCSILVLSHFAP
VLGWINVAISVIVFAAPL-IV-AVIRT-RSVEFMPFSL--SFFLT-LSAVMWFSYGLFLG
F-I--LGLLQMLLYAIYRN
>MD16G1125300
TFGILGNL-I--STYLSPV-PTFYRIYRKK-S-TEGFHSVPYLVALFSSM-L--WL--Y-
YAAM--M-L--I-INSFGSFVEIIYIVMFVVYAPKEARKLLF--G-IMFTMILVVSHFLP
ILGWINVAISTSVFVAPL-IV-AVIRT-RSVEFMPFGL--SFFLT-LSAVIWFAYGYLLG
F-V--LGLLQMLLYGIYRN
>MD13G1124300
TFGVLGNL-V--STYLAPV-PTFYRIYRKK-S-TEGFHSVPYLVAMFSSM-L--WL--Y-
YAAM--L-L--I-INSFGSFAEMIYIVIFVVYAPKDARKLLF--G-IMFTLILVVSHFLP
VLGWINVAISTSVFAAPL-IV-SVIRT-RSVEFMPFRL--SFFLT-LSAIMWFAYGLFLG
F-V--LGLLQMLLYAMYRN
>Bradi3g44260.1.p
TFGILGNI-I--SLFLSPL-PTFYRVYRKK-S-TEGFQSTPYVVTLFSCL-L--WM--Y-
YAAE--L-L--L-INGVGCGIETLYIAMYLIYAPKSARLLLF--L-GLFGLIALVTMLVQ
IVGWICVAVALGVFAAPL-II-RVIRT-KSVEFMPISL--SFFLV-LSAVIWFAYGLLLG
F-V--FGVAQMALYMAYRN
>LOC_Os02g30910.1
TFGILGNL-I--SLFLSPL-PTFYRVYRKK-S-TEGFQSTPYVVTLFSCM-L--WM--Y-
YAAE--L-L--V-INGVGCVIETVYLAMYLAYAPKSARMLML--L-GLFGVIALVTLLLH
VLGWICVAVSLSVFAAPL-II-RVIRT-KSVEFMPFSL--SFFLV-LSAVIWFLYGLLLG
F-V--FGVAQMALYMAYRS
>Zm00001d050577_T001
TFGILGNI-V--SLFLSPL-PTFYRVYRNK-S-TEGFQSTPYVVTLFSCM-L--WI--L-
YAAE--L-L--V-INGVGCVVETVYLAMYLVYAPKAARVLML--L-GLFGLVALVTMLLH
VLGWICVSVSLSVFAAPL-IM-RVIRT-KSVEFMPISL--SFFLV-LSAVVWFAYGALLG
F-V--FGLAQMALYMAYRK
>Sobic.004G157100.1.p
TFGILGNI-I--SLFLSPL-PTFYRVYRKK-S-TEGFQSTPYVVTLFSCM-L--WI--F-
YAAE--L-L--V-INGVGCVIETVYLGMYLLYAPKAARVLML--L-GLFGLVALVTMVLK
VLGWICVSVALSVFAAPL-IM-RVIRT-KSVEFMPISL--SFFLV-LSAVIWFAYGALLG
F-V--FGLAQMALYMAYRN
>Solyc04g064630.2.1
TFGIFGNV-F--GIFLAPM-ITFKRIIMKR-S-TEKFSGVPYLMSLFNCL-F--SAWYG-
LPNT--L-L--T-LASIGGALEAIYVLIFLIFAPKKEKFKGI--L-FLFSIVALVSVLTL
LCGLAFAITCIMMFGAPL-IM-RVIKS-KSVEYMPFFL--SLSIF-NSSTSWAIYGLLIG
S-L--LACVQLILYAIYRD
>Potri.001G355500.1
AAGLAGNL-F--AFFVSPI-PTCRRIIRNQ-S-TEQFSELPCIYALLNCL-I--CLWYG-
MPVI--L-V--A-VNSIGAAFQLIYAIIFIIYADKSKKLRAL--L-IAFGMVVFVSLRFM
VVGYLSVFSLISMFASPL-II-NVIKT-QSVEYMPFYL--SLSTF-LTSLSFSTYGVLIG
T-I--LGIVQLALYYYYSS
>Glyma.20G015700.1
LRNLSGDPYI----GKGCR-PTFWKIKKHE-S-TEDFSSLPYICTLLNCS-L--WTYYG-
IIEY--L-V--A-VNGFGIVVETIYVILFLIYAPKGIR-GVI--L-DVAEAVT--TSQLG
AVGVM---------GAG-------------------------------------------
-------------------
>orange1.1t05426.1
----------------------------------------------MNCM-F--WILYG-
LPST--L-V--V-INGIGLALELIYLSIFCVYNREKKG-RLL--G-EVGVIA-VITFVVL
FVGIICDIFNIIMYASPL-IW-HVIKT-KSVEYMPFFL--SLANF-ANGAVWTAYGLILG
T-V--LGAIQLIIYGCYYK
>Eucgr.B00066.1
--------------FLAPL-PTFYGIYKSK-S-TQGVQSIPRVLSLLSAM-L--LLYYG-
L-DV--L-H--I-INEIGCVIETAYVAAYLIYASKND---LF--L-IMGYGVVLSTTFFW
IIGWICMTFSLRVFVAPL-IL-KVIKT-RSVELMPITL--SIFLT-LGAIVWFFYGFLLG
F-V--LGVIQMVLYAIYKK
>Eucgr.F03230.1
AAGAAGNI-F--AIFVSPI-PTFRRIIRNQ-S-TEQFSGLPYIYALLNCL-L--CTWYG-
TPNM--L-V--M-VNFTGALFQLAYIVLYVTYADKQKK-QLL-----SFAIIVVTSLHID
IVGIISGVSLISMLASPL-II-NVIRT-KSVEFMPFYL--SLSMF-LMSASFTLYGSFIG
T-I--LGITQLVLYCHYKR
>Eucgr.F02750.1
FCSFTGNI-T--ALFLAPI-ITFIRIYKSK-S-TEKFSGIPYVMTLLNCL-L--SAWYG-
LPNM--L-V--S-INGTGAAIEVVYVVFFLFYAPRKEK-ALF-----MFAAIALVSLFAL
FCGVAATVFSITMYASPL-IM-RVIKT-KSVEYMPFFL--SLFVF-LCGTSWFIFGLLFG
C-G--LGTAQLILYFIYRN
>Solyc03g005880.2.1
AAGIAGNL-C--AFFISPI-PTFRRIIRNK-S-TEQFSGLPYIYALLNCL-I--CLWYG-
TPII--L-V--F-VNSVGAVFQLAYILIFIIYAERTKK-LLL-----FFAAVVSISICLT
FVGYLSVISLISMFASPL-II-NVIRT-RSVEYMPFYL--SLATF-LMSLSFFAYGMFIG
G-V--LGIIQLVLYWRYSR
>Bradi2g40537.1.p
GAGIVGNI-F--AFFISPL-PTFKRIVRNG-S-TEQFSAMPYLYSLLNCL-V--CMWYA-
LPVV--L-V--A-VNTIGAAFQLAYTAIFIAFADGKKR-LLL-----AFGLIMYVSMALT
FVGYLSVVSLICMFASPL-II-KVIKT-KSVEYMPFYL--SLAMS-LMSASFFAYGVLIG
T-I--LGVIQLLLYAYFRK
>Bradi5g08440.3.p
IVSLLGYGFT--IVFASGA-ITFRQIIQQG-T-VGEHTCYPYGLTYLNAV-A--WIAYG-
VP----V-L--V-INTITAFVEAIYSIIYLVYSNEPKR-VM---L-LVTVVLISLEFVVK
TYGLLGAFTAVFMYGSPV-DV---------------------------------------
-------------------
>Sobic.003G269300.1.p
AAGLAGNV-F--ALFLSPV-PTFKRVLKAK-S-TEQFDGLPYLLSLLNCC-I--CLWYG-
LP----L-V--A-VNGTGALFQLAYISLFIFYADSRTT-RG---L-LVAFALIAHASIAL
FVGSVSMASLVSMFASPL-VM-GVIRT-ECVEFMPFYL--SLSTF-LMSASFAMYGLLLG
V-V--LGAMQLVLYAYYSR
>Zm00001d043735_T001
AAGLAGNV-F--ALFLSPV-PTFKRVLKAK-S-TEQFDGLPYLLSLLNCC-I--CLWYG-
LP----L-V--A-VNCTGALFQLAYISLFIFYADSRTT-RG---L-LVAFALIAHASIAL
FVGSVSMASLVSMFASPL-VM-GVVRT-ECVEFMPFYL--SLSTF-LMSASFAVYGLLLG
V-I--LGAMQLVLYAYYSR
>BraA09g027340.3C
IVGIIGNA-I--ALFLSPT-PTFRRIVKKK-S-VEEYSPIPYLATLINCL-V--WVLYG-
LP----V-V--T--NGAGILIEVVFITIFFVFSGRPKQ-RAV--L-AGVAILSVLVFTLM
SVGIVCCVFNVMMYASPL-VM-KVIRT-KSVEFMPFWL--SLAAF-LNAGVWTVYALMIG
C-I--FGLAQLILYATYYK
>MD10G1013100
LFGVLGNG-T--AFFLSPT-ITFKRIMRKK-C-TEQFSGIPYVMTMLNCL-L--YAWYG-
LP----L-V--S-VNGTGAAMELIYVLVFIIFAPKRER-AL---F-TAFSAVALVSLFAL
FCGLAATVFAIIMFSSPL-IM-SVVRT-KSVEFMPFFL--SLFSF-LCGTSWFIYGLLCG
S-V--LGALQLILYFIYRD
>MD05G1012200
FFGVIGNG-T--ALFLAPT-ITFRRIIRKR-S-TEQFSGIPYVMTMLNCL-L--SAWYG-
LP----L-V--S-INGTGAAIELIYVLIFIIFAPKRER-AL---F-TAFSAVALVSLFTL
FCGLAATVFSVIMYSSPF-IM-SVVRT-KSVEFMPFFL--SLFSF-LCGTSWFIFGLLFG
S-G--LGALQLLLYFIYRD
>Sobic.003G015200.1.p
AVGILGNA-A--SMYAAPI-LTFRRVIKKG-N-VEEFSCVPYILALFNCL-L--YTWYG-
LP----P-V--A-INGLGILLEITFIGIYIWFAPAEKK-RL---V-LPFALTAALSSFMV
FVGSVGLVASISMYSSPM-AA-KVIET-KSVEFMPFYL--SLFSF-LSSALWMIYGLLIG
V-P--MGMLQLLLYCIYRR
>LOC_Os01g12130.1
AVGILGNA-A--SMYAAPI-LTFRRVIKKG-S-VEEFSCVPYILALFNCL-L--YTWYG-
LP----T-V--S-INGLGILLEIAFISIYTWFAPRERK-KM---V-LPFALTAIFSSFLV
FVGSIGLVASISMYSSPM-AA-KVITT-KSVEFMPFYL--SLFSF-LSSALWMIYGLLIG
C-P--MGILQLVLYCIYRK
>MD14G1079800
LVGTIGNV-I--SFFTSPI-PTFVKSIKQK-S-VGEFKPYPYIATLLNCAIL--WSFYG-
MP----L-V--I-INGTRFLIELVYIAIFFTYSSGKKR-RA---L-LVVAIVVFITLHLM
IIELLSIVFNIIMYASPL-FM-VILCV-YAYCYSDNIY----------------------
-------------------
>LOC_Os01g50460.1
AAGLAGNI-F--ALFLSPV-TTFKRILKAK-S-TERFDGLPYLFSLLNCL-I--CLWYG-
LP----L-V--A-VNGIGAVFQLAYICLFIFYADSRKT-RG---L-LVGFALVSHASVFQ
FVGAVSMASLISMFASPL-VM-GVIRS-ESVEFMPFYL--SLSTF-LMSASFALYGLLLG
L-I--LGAMQLALYAYYSR
>Capana01g000092
GVGVIGNI-I--ALFLSPL-MTFVRIWKSK-S-VEQFSPIPYLATFVNCA-L--WVLYG-
LP----L-V--I-INGTGLGIEIVYLMLFFLYSDRKQR-II---V-VVVAVLAFCVLTFA
IVGSICMVGNILMYASPL-VM-KVIKT-KSVEYMPFFL--SLFSF-LNGVSWTAYALIMG
T-A--LGLAQLLIYAAYYK
>Medtr6g007637.1
VVGAIGNV-I--SFFFSPA-PTFYGIIKKK-S-VEEFKPDPYLATLLNCA-F--WVFYG-
MP----L-V--L-INSVGILFEVVYLTIFFIYATKSGR-KY---L-LIFAVIVLITMLAL
IVGVLCDVFNVMMYASPL-IM-AVIKT-KSVKYMPFWL--SLTNF-LNGLCWTTYALIIG
V-V--SGIVQLILYACYFS
>Solyc11g028270.1.1
IVNIISNI-L--SFFASRM-QRFCRIIKIK-S-VEEFHPYPYLAYPINCL-M--WIHYG-
MP----L-V--V-INIVGLFHAVVLYFHIVLLHWQKIS-AY---L-FGLAIAEA------
---------GTMLDFHTY-SR-TVNKT-KSAEFLPKKL--SIVCF-VNVIFWEFYALLVE
H-Y----------------
>Solyc02g086920.1.1
IVGIIGNV-L--SFFASPM-PTFRRIIKNK-S-VEEFHPYPYLASTMNCL-M--WIYYG-
MP----L-V--V-INSVGLFMQLCYISIFFFYTGKRYR-LI---L-FGLAAAVAGTMLGT
VVGILATAFGICMYGSPL-IM-YVIKT-KSAEFLPKTL--SIACF-LNGICWAIYALLVG
A-L--LALIQLALIVIYRN
>Capana02g003486
VVGIIGNV-L--SFFISPA-PTFIRIVKNK-S-VEEFHPYPYLASTMNCL-M--WIFYG-
LP----L-V--V-INSVGLFLQIIYLLIFFIYTGKKYR-LI---L-CALAAVVAGTMLGT
VVGVLATFFGICMYAAPL-IM-WVIKT-KSAEFLPKWL--SIACF-LNGICWSIYALLIG
A-A--LALLQLILLVVYRN
>GSMUA_Achr6P09180_001
VLGVIGNI-I--SFFLSPV-PTFIRIIKRK-A-VEDFSPIPYLATVLNCM-F--WVFYG-
LP----L-V--V-INGIGLILEAIYLVIFLVYAPRQGR-LI---L-AAMTVVVVVVLLTL
IVGIFAIIFGTCMYASPL-VM-KVIQT-KSVQYMPFTL--SLASF-LNGVVWTSYAFLLG
A-L--FGLAQLILYACYYK
>GSMUA_Achr8P25010_001
VVGIIGNG-T--ALFLSPA-PTFHRIWRSG-S-VEQFHATPYLATLLNCL-F--WILYG-
LP----L-I--L-INGSGLVIELVYVLIFLRCSDGARK-LV---L-LAVGAVAAVDLTLL
IVGVLCVVFGTVMYAAPL-VM-QVIKT-KSVEFMPLSL--SLASF-LNGVCWTTYALILG
V-A--FAVAQLVLHMMYHA
>Phvul.002G300900.1
VVGIIGNI-I--SGFLSPL-PTFIEIWKKG-S-VEQYSPIPYLATLLNCM-V--WTLYG-
LP----L-V--V-INGSGSVLELIFVTLFLIYSDGKKR-LW---L-LLVAVLTFVTLTQE
IVGTISILFNVMMYASPL-VM-KVIKT-KSVEYMPFYF--SLASF-GNGVAWTTYALILG
T-L--LAVAQLVLYATYYK
>Solyc12g055870.1.1
AVGVIGNI-I--ALFLSPL-PTFYRIWKKK-S-VEQFSPFPYLATFVNCG-L--WVLYG-
IP----L-V--V-INGTGFGIEVVYLMLFLLYSEKKKR-II---I-ISLVSLAIFVLTLT
IVGSICIVGNILMYASPL-IM-KVITS-KSVEFMPFFL--SLFSF-LNGVSWTAYALIMG
T-A--LGLAQLLLYGIYYK
>Solyc08g082770.2.1
AVGVIGNI-I--ALFLSPL-TTFVRIWKSK-S-VEQFSPIPYLATFINCG-L--WVMYG-
LP----L-V--I-INGTGLGIEIVYLTLFLLYSDRKQR-MI---V-IVIVALGFIVLTFA
IIGSISMVGNIMMYAAPL-VM-KVIKT-KSVEYMPFFL--SLFSF-LNGVSWTTYALIMG
T-L--LGLAQLLIYAAFYK
>Glyma.03G209600.1
VFGVLGNI-V--NSYLAPM-VTIYDTFQEQ-T-KQHYNAIPYSLSLFTAS-L--MLYYA-
HL----L-L--I-INSIGCTMEVAYLIICYIYANFRAK-TWV--F-LFYLVILF-LTSLK
VVGWICATFSVGVYVTSL-NP-MRTVV--RTKCISMPL--LISLT-LSSIVWFFYGFFLH
F-W--LGVAQMILCFIYRN
>Zm00001d029135_T001
AVGILGNI-L--SFTLAPV-PTFYRVYKKK-S-TESFQSVPYVVALLSAM-L--WLYYA-
LL----L-L--L-INTIACVVESVYLAIYLTYAPKPAM-ALL--C-TMFGAMVAFLQFYS
IAGGVGSAFAFA-------VF-RVIRT-KSVEFMPFWL--SFFLT-VSAVAWFFYGLLLG
L-L--FGLAQMALYFVYRN
>Zm00001d047487_T001
AVGILGNI-L--SFILAPV-PTFYRVYAKK-S-TESFQSVPYVVALLSAT-L--WLYYA-
LL----L-L--L-INTVACVAESVYLAVYLAYAPGPAK-ALL--C-AIFGAMVAFLQFYS
IAGGVGAAFALAVFVAPL-II-RVMRT-KSVEFMPFWL--SFFLT-VSAVVWFFYGLLLG
L-L--FGLAQMVLFFVYRN
>Bradi1g62570.1.p
AVGILGNI-L--SFILAPV-PTFHRVYKRK-S-TESFQSAPYAMALLSAM-L--WLYYA-
LL----L-L--L-INAVGCVVETAYLAVYLAYAPKQAR-ALV--F-VMYGAMVAFLQLYA
IAGGVGAAFAFAVFVAPL-II-RVIRT-KSVEFLPFWL--SFFLT-ISAVVWFFYGLLLG
L-L--FGLAQMALHLVYKN
>Spipo0G0112200
AFGILGNV-I--SFYLAPV-PTFYRICKCR-S-TEGFQAVPYVVALFSAM-L--MIYYA-
LI----L-L--I-INGIGCFIETQISAFKLL-------------V-LLFGIIVG-LTLLT
VIGWVNVLFSISVFAAPL-IM-RVIRT-KSVEFMPFFL--SFFLT-ISAVVWFTYGFL--
-----------VLYFIYRK
>Medtr3g098910.1
AFGVLGNI-S--SFFLAPL-PTFYRICKKK-S-TEGFQSIPYVAALFSAM-L--WMFYA-
YT----L-L--I-INAFGCVIETIYLAVFVTYCPKKVR-MMI--V-LMFGTIVLLTHFLK
LLGWICVVFATSVFAAPL-II-RVIRT-KSVEFLPFPL--SVLLL-ISAVMWLLYGLSVG
L-T--FGIVQITLYAMYRN
>Solyc06g060590.2.1
IFGIVGNA-A--TLFLVPT-FTFKRIIENK-S-TEQFSGVPYVMTFLNCL-L--SAWYG-
LP----L-I--A-INGAGAAIELIYVLIFFIYAPNKQK-GML--I-LVAI-AAVISVL-L
FCGTAATIFSIVMYASPM-II-RVIKT-KSVEYMPFFL--SFAVV-VSCSCWFTYAMLVG
L-A--LGIVQLILYFIYCD
>Sphfalx0003s0021.1.p
VVGIIGNL-C--SFFLVPM-ITFRKVIMRK-S-VGDYSGTPYVTTLLNCL-L--WVFYG-
SS----L-I--I-INGAGLALEAIYISIHLFYGTDESR-V--------FFTIS-----PS
--------------VSPN------------------------------------------
-------------------
>Mapoly0100s0004.1.p
VVGFIGAV-V--SIFLSPF-PTFKKIIKLR-S-TKEYSAVPYVATLLNCS-L--WLLYG-
SP----L-V--F-INGAGAFIELFFICIYLAYSKDRRT-RLM--I-TAFVAVLLISLLGT
VVGILCVIIGTSMYVSPL-IM-KVITT-KSTEFMPLAL--SVFNL-LNGIIWTAYALILG
V-F--FALCQLTLYGCFCG
>Bradi3g54233.1.p
---------------------------------------------------M--WLIYG-
LP------V--M-ANMVGIVVESIYITIWFRYAV------LV---IAM-------IVKVL
FVGCFAAIS---MYVIPI-KIAYLFIT-KELGRMSILE--NSTSF-LNGLIWTIYACVVG
I-A--SSVLQQVVWTLVWF
>Zm00001d039347_T001
------------------M-LRLTFRWVIRKGNVEEFSCVPYILALLNCL-L--YTWYG-
LP------L--P-ATINGLGILLERFALQLVLPA-LALFGSV---GLV---VSIYRSPND
FPLYFTASASPTTPVDRY-CMQKVIAT-KSVEFMPFSL--SLFSF-LSSALWMAYGLLIG
V-P--VGVLQLLLYC---I
>Prupe.8G017500.1.p
---VFGNA-I--AFFLVPM-TTLKRIMKKNKFTEQYLSGIPYL--MTLLL-S--AAWYG-
LP------M--L-INTIGAAIEAIYLLIVFLL--------LL---T--------ALSFK-
----------------PK------------------------------------------
-------------------
>GSMUA_Achr1P25290_001
AAGIAGNV-F--AFFVSPM-PTFKRIVRNKS--TEQFSGLPYIYSLLNCL-I--CMWYG-
LP------V--A-VNSIGAAFQLAYVSLFIRF--------LL---I-----LIIYASLEI
FVGYLSVAS---MFASPL-FIINVIRT-RSVEFMPFYL--SLATF-LMSISFFAYGMLIG
T-V--LGVVQLLLYA---Y
>Prupe.5G146500.1.p
SFGLLGNI-I--SFFLAPV-PTFYTIYKRK-T-AEGFQALPYVIALLSSM-L--YIYYA-
LL----F-L--I-INSFGCVVETLYISLFLFYAP-KK--ALV--F-LLFG-LMMLLTHFK
IVGWICLVFSLSVFVAPL-VL-RVIRT-KSVEFMPFPL--SFFLT-LGAVTWFFYGLLLG
F-L--FGIAQMVLYIVYKN
>MD14G1151400
AFGLLGNI-I--SLFLAPV-PTFYTVYKKK-T-TEGFQALPYVIGLLSSM-M--YVYYA-
LL----L-V--I-INSVGCVIETIYISLFLFYAP-KK--ALL--F-LLYG-MMVVLTRFK
IVGWICLVFSLSVFVAPL-VL-RVIRT-KSVEFMPFPL--SFFLT-LGAVAWFFYGFLLG
F-F--FGVVQMAVYVVYKN
>MD06G1136600
AFGLLGNI-I--SLFLAPV-PTFYTIYKKK-T-TEGFQALPYVIGLLSSM-L--YIYYA-
LL----L-L--I-INSVGSVIETLYISLFLFYAP-KK--ALL--F-LLYA-VMVVLTRFK
IVGWICLVFSISVFVAPL-VL-RVIRT-KSVEFMPFPL--SFFLT-LGAVAWFFYGFLLG
F-F--LGVVQMVVYIVYKN
>Cg5g000950.1
VVGIIGNI-I--SLFLSPV-PTFVEIVKKG-T-VEQYSAAPYLATLLNCM-V--WVLYG-
LP----L-V--I-INGTGTAIEVVYIILFVLYSD--KK-KVV--L-VEAL-VALLVLTLM
AVGIICILFNIMMYASPL-VM-KVITT-KSVEYMPFFL--SLMSL-ANGVAWTTYAFLLG
T-L--LGVAQVILYACYYK
>Gorai.008G256600.1
VVGITGNV-I--SLFLSPV-PTFVRIWKKG-S-VEQYSPVPYLATLINCM-V--WVIYG-
LP----L-V--I-INGAGTAIELVYLTLFLIFCH-DKK-KIA--L-VEAL-VAALVLTLM
VVGIIAILFNIMMYASPL-VM-KVIST-KSVEYMPFFL--SLASF-ANGVAWTTYAFLLG
T-L--FSLAQLLLYATYYE
>Gorai.004G131600.1
VVGITGNV-I--ALFLSPV-PTFIRIWKKG-S-VEQFSPVPYLATLINCI-V--WVIYG-
LP----L-V--I-INAAGTAIEVVFLTLFLIFCH-DKK-KII--M-VEAA-LATLILTVI
IVGIIAILFNVMMYAAPL-VM-KVITT-KSVEYMPFFL--SLASF-ANGVAWTTYAFLVG
T-I--FSLAQLLLYATYYK
>BraA03g027450.3C
IVAIIGNG-I--ALFLSPT-PTFIQIVKKK-S-TEEYSPVPYLATLINCL-V--WVLYG-
LP----P-V--L-INGTGIIIEVVFITIFFVYCG-RQK-QVL--A-GEAV-LTVLVFTLL
SVGIICCVFNVMMYASPL-VM-KVIKT-KSVEFMPFWL--SLAAF-LNAGVWTVYALILS
V-LCVYGMKVVVEKNLEMA
>AT4G10850.1
IVGIIGNF-I--ALFLSPT-PTFVRIVKKK-S-VEEYSPIPYLATLINCL-V--WVLYG-
LP----L-V--I-INGTGILIEIVFLTIFFVYCG-RQK-QVI--A-AEAI-LAVLVLTLM
SVGIVCCVFNVMMYASPL-VM-KVIKT-KSVEFMPFWL--SVAGF-LNAGVWTIYALMIG
C-L--FGLAQLILYGAYYK
>AT1G66770.1
IVGILGNF-I--SLFLSPT-PTFIHIVKKK-S-VEKYSPLPYLATLLNCL-V--RALYG-
LP----L-L--V-ISGIGITIEIVFLTIFFVFCG-RQQ-HVL--T-VQAT-LAVLVLTLI
SVGIVSCVFNAMMYASPL-VM-KVIKT-KSLEFMPFLL--SVVGF-LNAGVWTIYGFVIG
C-V--FGLVQLILYGTYYK
>LOC_Os12g07860.1
VVGIVGNV-I--SFFLSPV-PIFWRIIKNK-N-VQNFKADPIL-----------------
--------V--V-INGISLVIEAVYLTIFFLFSD-KKN-K----A-TE-AAVAVGVLLGL
IVGILCVIFGTIMYSSPL-IM--VVKT-KSVEYMPLLL--SVVSF-LNGLCWTLYALILG
V-L--FAIMQLILYAIYYR
>LOC_Os09g08030.1
VVGIVGNV-I--SFFLSPV-PTFWQIIKNK-N-KNKK-----------------------
--------------------------------------------A-AE-AAVALGVLLGL
IVGILCVIFDTIMYSSPL-VM-SVVKT-KSVEYMPLLL--SVVSF-LNGLYWTSYTLILG
V-L--FAAVQLILYVIYYR
>Medtr6g007610.1
VVGLIGNV-I--YFLLSPI-PTLVKIIKKR-D-VEEFKSDTYIAIVLNCA-F--WVFHG-
LP----L-V--V-INVIGLVLGFFYITIFYICAN-NEG-R--------FGFVVLVTMFTL
VVGIIFNFLNVIMYVSPL-VM-EVIKT-KSVKYMPFLP--SLAIF-LNGLCWTTYALIIG
A-I--SGFVQLILYVYFWC
>Mapoly0239s0009.1.p
VVGILGNI-C--AMFLSPL-PTFWNIFKTK-E-VGQFTPAPYVLTVLNCS-F--WIIYG-
LP----L-I--I-INTAGLVVEFCYVTIYMYYVA-GTA-KFI--V-AC-I-ITCVALIKK
MIGSVCVIIGIFQSFAPL-VM-AVIRT-KSVKYLPILL--SVWIF-LNGSIWTAYGCWAS
I-A--FGIMQMTLWCIYHK
>Glyma.04G198600.1
AFGVLGNI-A--SFFLAPL-PTFYRVCKKK-S-TEGFQSIPYVAALFSAM-L--WIFYA-
YV----L-L--I-INAFGCVIETIYLAVFITYCP-KKA-R-------------------K
LLGWICVVFATSVFAAPL-II-RVIRT-KSVEFLPFPL--SLLLL-ISAIMWLLYGISVG
L-T--FGVIQIGLYAMYRN
>Glyma.15G049200.1
IFGIIGNM-I--SVYLAPV-PTFYQIYKKK-C-TDGFHSLPYLLSLMSSM-L--WLYYA-
FL----P-L--I-INSIGCVIELIYILTYIKYAH-KDA-RLF--A-AMFL-TLVLSSHFK
VIGWICDAVSLSVFASPL-IM-AVIRT-KSVQFMPFYL--SFFLT-LNAITWFVYGLSGG
F-G--LGLVQMVLYGIYRN
>Glyma.08G183500.1
TFGILGNI-I--SVYLAPV-PTFYRIYKKK-C-TDGFHSLPYLLSLMSSM-L--WLYYA-
FL----P-L--I-INSIGCVIELIYILTYIKYAH-KDA-RLF--A-AMFL-ALVLSSRFK
VIGWICDAVSLSVFASPL-IM-AVIRT-KSVQFMPFYL--SFFLT-LNAITWFVYGLSGG
F-A--LGLVQMVLYGIYRK
>Phvul.002G283800.1
AVGILGNL-V--SFFLAPV-PTFYRVCKKK-T-TESFQSLPYVAALFTSM-L--WIFYA-
YI----L-L--I-INAFGCFIETVYLIIYITYCP-KKA-RMI--F-LFFL-VVLLTHVLE
LLGWICVVLSTSVFAAPL-II-KVIRT-KSVEFMPITL--SVLLT-VSAIMWMAYGILVG
I-T--FGTIQIVLYFIYRK
>Glyma.08G009900.1
VVGILGNL-V--SFFLAPV-PTFYRVCKKK-T-TEGFQSLPYVAALFTSM-L--WIFYA-
YI----L-L--I-INAFGCFIETVYLVIYITYCP-KKA-RMI--F-LFFL-VVLLTHVLE
LLGWICVVLSTSVFAAPL-II-KVIRT-KSVEFMPITL--SLLLT-VSAMMWMAYGILVG
I-T--FGTIQIVLYLIYRK
>Eucgr.C01371.1
IVGIVGVI-T--NIFLSPI-PTFITISKKK-K-AAGFKPDPYVATVLNCA-M--WVFYG-
LC----L-V--L-INALGLGIELIYVGIFFLYTP-WNR-RAL--L-IE--------TAAA
LVETLCIIFNIVMYTSPL-IM-SVIQT-KSVKYMPLYL--SLAMF-LNGITWAVYALLLG
A-L--LGLVQLILYATYYK
>Vocar.0002s0424.1.p
VVPALGAV-V--STYLSPL-KAVLRASREK-S-LGELNPLPFGVTIANCI-A--WLGYG-
LL----V-T----PNAAGVLIAVFMTLTAFGLAD-DTA-QCL--T-AGLG-VFT--TFGG
LWGLAGNVICLIYYAAPL-TM-WVIRT-RNSASILVPL--TMMNT-LNAGLWTTYGIAIG
L-A--LSILQVALRLMFPA
>Gorai.001G055500.1
ISGILGNI-L--SFYLAPL-PTFVRVYKKK-S-TEGFESLPYVVALVSAM-L--WIYYA-
TL----L-L--M-INSIGCVVETIYIIVFIVYAP-KKA-RLL--L-VFL--VLVLITHFH
VIGWSCVVTSAAVFAAPL-IM-RVIHT-KSVEFMPFTL--SFFLT-CSAILWLVYGLLVG
V-V--LGTIQMLLYVVYKK
>Sobic.001G373600.1.p
AVGILGNI-L--SFTLAPV-PTFYRVYKKK-S-TESFQSVPYVVALLSAM-L--WLYYA-
LL----L-L--L-INTIACVVESVYLAIYLTYAP-KPA-MLL--F-TMFG-AMVAFLQFS
IAGGVGAAFALAVFVAPL-II-RVIRT-KSVEYMPFWL--SFFLT-ISAVVWFFYGLLLG
L-L--FGLAQMALYFVYRN
>GSMUA_Achr6P23850_001
TFGILGNI-I--SFYLAPL-PTFYRVYKRK-S-TEGFQSVPYVVALFSAM-L--WISYA-
FL----L-L--I-INSVGCAIETVYI----VYAP-KAT-KLV--L-LVFG-LILLLTLLE
ILGWICVSFSVSVFVAPL-VI-RVIRT-KSVEFMPFSL--SFFLT-LSAVVWFAYGLLLG
F-I--FGILQMALYVAYKD
>Gorai.003G119400.1
VFGILGNV-V--SFSLAPL-PTFYQIYKKR-T-SEGYQSIPYVVSLFSAM-L--WIYYA-
LL----L-L--I-INTFCVFIQTFYIVVYFYYGP-KKE-KLI--L-LFFG-AIFFSTFFQ
ILGYICMGFALCVFVAPL-IL-RVIKT-KSVEYMPFTL--SVFLT-LGAVMWFFYGLLLG
F-I--FGILQMILYAIYKN
>Prupe.2G245600.1.p
IFGLIGNI-V--SVFLAPI-PTFYKIYKNK-S-SEGFQSTPYVVALLSAM-L--LLFYG-
VL----L-I--I-INVIGCVIEITYLIFYFVYAS-KKD-KQI--L-VLFG-SVVAVTFLS
TVGWICAVFGIAVFAAPL-IT-RVIRT-KSVEYMPFYL--SFSLT-ICATLWFFLRMSAY
S-S--FLLHN---------
>Solyc06g072640.1.1
ILIKLAMT-V--SFFLAPL-PTFYNIYKKK-S-TEGYQSIPYVVALCSAM-I--LIYYV-
IL----E-V--I-INAIGVFIETIYIIFYIFYAP-KKA-KLL--L-LFFG-GVFLIAQFK
IVGRISTAFSICTFAAPL-IL-KVIKT-KNVECMPFLL--SFFLT-ISAVLWFFYGVILG
F-T--LGVIQMVLYVVYKK
>Capana06g000792
IFGTLGSI-V--SFFLSPL-PTFYNIYKKK-S-SEGYQSIPYVVALFSAL-L--TLYYA-
LL----P-V--I-INAFGIFIETIYVGFYFFYAS-KKA-KFV--L-LFFG-AIVLVVQFQ
IVGWICIVFSVGTFAAPL-IL-RVIKT-KSVEYMPFLL--SAFLT-LSAVMWFIYGLLLG
F-A--FGVVQMVLYMMYKN
>Solyc03g097610.2.1
VFGVLGNI-I--SFFLSPI-PTFNKIYKKK-S-TEGYQSIPYVIALFSCM-L--WIYYA-
FL----L-L--I-INSFGMLIETIYVSLFLYYAP-KKA-RML--L-LTFG-AIILVTQFQ
IVGWICLIFSLCVFVAPL-IV-RVIKT-KSVEYMPILL--SVFLT-ISAVMWFFYGLLLG
F-I--FGILQMILYAMYRK
>Potri.015G101400.1
GFGLLGNI-I--SCCLAPL-PTFYQICKKK-T-SQGFQSIPYVIALFSAM-L--WLFYA-
SF----L-L--I-INSFAFFMEIGYIAVYLFYAT-KKD-KLL--L-LFFG-LICALSLLH
VLGWICMVFALCVFVAPL-VV-RVIRT-KSVEFMPFSL--SFFLT-LSAVMWFFYGYLLG
F-I--FGILQMVLYLIYRN
>Potri.015G101600.1
GFGLLGNF-I--SCCLAPL-PTFYRICKKK-T-SQGFHSIPYVIALFSAM-L--WLFYA-
LF----L-L--I-INSFTFFMEIGYIFMYLLYAT-KKD-KLL--L-LFFG-LICVLTRFQ
VLGWICMTFSLCVFVAPL-IV-RVIRT-KSVEFMPFSL--SFFLT-LSAVMWFFYGFLLG
L-L--FGILQMVLYMIYRN
>Potri.012G103200.1
GFGLLGNI-I--SCCLSPL-PTFYQICKKK-T-SEGFQSIPYVIALFSAM-L--WLFYT-
IF----L-L--I-INSFAFFMAIGYIVVYLFYAT-KKD-KLL--L-LFFG-LVCVLTLFQ
VLGWICMIFSICVFVAPL-IA-RVIKT-KSVEFMPFSL--SFFLT-LSALMWFFYGYLLG
F-I--LGLLQMLLYMIYRN
>Cg7g010650.1
AFGLLGNI-T--SFCLAPM-PTFYKIYKKK-S-TEGFQSVPYVISLFSAM-I--WIYYA-
LL----F-L--M-INTFCCVMQTIYIAVYVFYAP-KKV-RLL--L-LLFG-AICLLTFFK
ILGYICMTFALSVFAAPL-IV-RVIKT-KSVEYMPFTL--SFFLT-IGAVAWFFYGLLLG
F-I--FGVLQMILYVIYKN
>Gorai.001G055700.1
VFGDLGVI-V--SFAFSPM-PAFYQIYKKK-T-SEGFQSLPYVISLFSAL-L--WIYYA-
LL----H-L--I-INIFCCFIQSFYIVTYFYYGR-KKE-KLM--L-LFSG-LIFFSTYFC
ILGYICLGFSASTYAAPL-IV-RVIKT-KSVEFMPFTL--SVFLT-IQAVMWFFYGLLLG
F-I--FGILQMILYAIYKN
>Gorai.008G209000.1
VFGILGNA-V--SFSLAPL-PTFYQIYKKK-T-SEGFQSIPYVVSLFSAM-L--WIYYA-
LL----F-L--I-INTFCVFIQTFYIVTYFYYGP-KKE-KLM--L-LFFG-VIFLATYFL
ILGYICMAFALAVFVAPL-IV-RVIKT-KSVEYMPFTL--SVFLT-LGAVMWFFYGLCLG
F-I--FGVLQMILYAVYKN
>Gorai.001G055600.1
VFGILGNV-V--SFSLSPL-PTFYQIYKKK-T-SEGFQSLPYVVSLFSAM-L--WIYYA-
LL----L-L--I-INTFCCFIQSFYIVTYFYYGR-KKE-KLM--L-LFFG-LVFFSTYFH
ILGYICMGFSLSVFAAPL-IV-RVIKT-KSVEFMPFTL--SVFLT-LGAVMWFFYGLLLG
F-I--FGILQMILYAIYKN
>Mapoly0024s0143.1.p
IVGILGNI-T--SIFASPAFRPFWTIYKTK-S-SGEFTAYPYIATLFNCA-L--WLIYG-
SP----L-I--L-INAIGVFLEILYICVYIIYSS-PKK-RLM--C-VAIAVAVLNIYGFT
FTGVLCAIAGVCMYFSPL-VM-RVVKT-RSVVYMPLPM--SIFVL-LNGIMWMVYGLIMG
V-I--LGLVQLILYAVYRK
>Phpat.027G018300.1
ILGVLGNI-T--AIFASPI-PTFINIVKKK-S-VGDYSGIPYVCTLLNCL-L--WVVYG-
LP----L-V--V-INAAGCIIELIYLALYLKNAH-KSI-RVL--L-AVTLVTVI-VLELL
VIGTLCAVFAVGMYVSPL-VM-RVIRT-RSVEYMPFLL--SLFNF-INGLVWFGYAFILG
A-L--SGVAQLSLYAFYRN
>Phpat.006G055200.1
ILGILGNI-T--AIFTSPV-PTFSKIVKKK-T-VAEFSGIPYVCTLLNCL-L--WVVYG-
LP----L-V--I-INAAGCLIEFTYLALYLTYAQ-KSI-RVL--M-AVIAVTIL-VLELL
IIGTLCAVFAVGMYVSPL-VM-KVIQT-RSVKYMPFLL--SLFNF-INGLVWFGYAFFLG
A-L--SGIAQLALYAFYRN
>Gorai.005G061100.1
FVGIIGNV-I--SVFLSPI-GTFERIIKHK-S-TEDFQSLPYICTLLNSS-L--WTYYG-
IT----L-V--A-VNGFGIFVEAVYVGLFLTYAP-KKM-KLV--G-ILVAAAIV-VTQLG
AIGLMCSGLNIIMYGSPL-AM-KVVRT-KSVEYMPFFL--SFFLF-LNGGIWAFYALLIG
C-L--LGTAQLLLYAIYKN
>BraA03g052260.3C
TFGIMGNI-I--SFFLAPV-PTFVRICKKK-S-IEGFQSLPYVSALFSAM-L--WIYYA-
LQ----L-L--I-INAVGCFIETIYIILFITYAN-KKA-RVL--G-LLFAAIIL-VCELK
VLGGICVGFSVCVFAAPL-IM-RVIRT-KSVEFMPFSL--SLFLT-LSAITWLFYGLALG
A-F--LGAVQMILYIIFKY
>BraA08g019920.3C
TFGIMGNI-I--SFFLAPV-PTFVRICKKK-S-TEGFQSLPYVSALFSAM-L--WIYYA-
MQ----L-L--I-INSVGCFIETIYIVLFITYAN-KKA-RVL--G-LLFAAIIL-VCELK
VLGGICVGFSVCVFAAPL-IM-RVIRT-KSVEFMPFSL--SLFLT-LSAITWLFYGLAMG
A-F--LGAVQMILYIIYKY
>BraA01g015650.3C
TFGIMGNI-I--SFFLAPV-PTFVRICKKK-S-IEGFQSLPYVSALFSAT-L--WIYYA-
MQ----L-L--I-INAVGCFIETIYIVLFITYAN-KKA-RVL--G-LLFAAIIL-VCELK
VLGGICVGFSVCVFAAPL-IM-RVIRT-RSVEFMPFSL--SLFLT-LSAITWLFYGLAMG
A-F--LGAVQMILYVIYKY
>Solyc03g097590.2.1
AFGVLGNI-V--SFFLSPI-PTFYNIYKKK-S-TEGYQSIPYVVALFSSM-L--WIYYA-
LL----L-L--I-INSFGMFIETIYVGLYLLYAP-NKA-RML--M-LSFGAIVL-ITEFQ
IVGWICLIFSLCVFVAPL-IV-RVIKT-KSVEYMPLLL--SVFLT-LSAVMWFFYGLLLG
F-I--FGILQIVLYAIYSK
>Cg5g030490.1
LAFIFGNI-V--SFFLAPV-PTFLIIYKKK-S-SEGYHSIPYVIALSSAM-L--LLYYG-
LL----L-I--I-INSIGCVIEVIYLMLYLIYAP-QKQ-KLI--L-VFFALMMV-IVNFT
AVGCVCAVYNVAVFSAPL-IM-RVMKT-KSVEYMPFSL--SFFLT-LCATMWFFYGLFLG
F-L--FGIAQMILYLVYKG
>Phvul.009G162900.1
LFGVLGNV-A--SFFLAPL-PTFYRVCKKK-S-TEGFQSVPYVAALFSAM-L--WIFYA-
YV----L-L--I-INSFGCVIETIYLAIFLTYCP-KKA-RMI--V-LFFCTIVL-LTHLK
LLGWICVVFATSVFAAPL-II-RVIRT-KSVEFLPFPL--SMLLL-LSAIMWLLYGISVG
L-T--FGVIQIVLYMMYRN
>Glyma.06G166800.1
AFGVLGNI-A--SFFLAPL-PTFYRVCKKK-S-TEGFQSIPYVAALFSAM-L--WIFYA-
YV----L-L--I-INAFGCVIETIYLAVFITYCP-KKA-RMI--V-LLFCTIVL-LTHLK
LLGWICVVFATSVFAAPL-II-RVIRT-KSVEFLPFPL--SLLLL-ISAIMWLLYGISVG
L-T--FGVIQIGLYAMYRN
>Phvul.001G061900.1
VVAVLGNI-A--SMYAAPT-VTFKRVIRKK-S-TEEFSCIPYIIALMNSL-L--YTWYG-
LP----P-L--V-VNGVGVLFELSYILIYFWFSS-PKA-KTA--A-AVGVIGIV-STFGL
LVGSISLGVSIALYASPL-AM-KVIET-KSVEFMPLPL--SLSSL-FACLMWMTYGLLVG
T-P--LGILQLVLYCKYWK
>Solyc03g114200.2.1
IVGIIGNV-I--SFFLSPM-PTFIKIWKAK-T-VMQFKPDPYVVTALNCA-V--WVFYG-
MP----L-V--V-INGIGLFIEFLYIIVFYIYSD-GPK-RFL--G-VEAILVFV-TLTFM
LVGILAVIMNVAMYASPL-VM-RVIST-KSVKFMPFYL--SLANF-CNGGIWFAYAFLLG
T-L--SGAIQLILYAKYYK
>Prupe.3G034900.1.p
IVGIIGNV-I--SFFVSPI-PTFVKIIKQK-S-VAEFRPDPYIVTLLNCA-L--WSFYG-
LP----L-V--V-INGTGLVIEFIYIAIFFVFSP-GKK-RAL--L-VEAVVVFI-TLHFM
IIGILSIVFNIIMYNSPL-VM-KVIKT-KSVKYMPFYL--SLANL-CNGIVWTIYALLLG
A-V--SGAVQIILYATYYK
>Glyma.14G136000.1
IFGLLGNI-V--SFFLAPL-SNFYTIYKKK-S-SEGFQSIPYVVALLSAL-L--LLYYD-
FI----L-I--I-INCIGCVIEVLYLTMYIIYAP-RKQ---------------------H
AVGWSCAIFNIAVFVAPL-IM-LSIF--NYSLFMPFSL--SLFLT-LCAIMWFLYGFFTA
M-L--SDANEVKN------
>Eucgr.H04154.1
IFGLLGNI-V--SFFLAPI-PTFYAIFKKK-S-SDGYQSIPYVVALSSAS-L--LLYYG-
VL----M-I--I-INAIGIVIELTYLILFLIYAS-TKE---------------------D
AVGWICAAFNLAVFAAPL-IM-RVIKT-KSVEFMPFTL--SFFLT-LCATAWFFYGLFLG
F-L--FGIAQMILYMIYKY
>GSMUA_Achr3P08960_001
CSPSTGNI-I--SFVLAPV-PTFYRIYKKK-S-TESFDSVPYVVALFSAM-L--WVFYG-
LL----L-L--L-INTGACIIEMIYLTIYLIYAS-KKP-RLI--S-LVYGSLVL-FTTLD
VTGWICASFAVSVFAAPL-II-RVIRT-KSVEYMPFSL--SFFLT-LSAVAWFSYGILVG
F-M--FGIAQIIIYFMYVN
>Eucgr.B00063.1
AFGLLGNI-V--SFFLAPL-PTFYGIYKTK-K-TQGFQSIPYVVSLLSAM-L--LLYYG-
LV----L-L--I-INGIGCVIETAYVAAYLIYAS-KND-RLF--L-IMYGVVLS-TTFFW
IIGWICMTFSLGVFVAPL-IL-KVIKT-RSVEFMPITL--SIFLT-LGAIVWFFYGFLLG
F-V--LGVIQMVLYATYKN
>Aco006158.1
VVGIIGNV-I--SFFLAPV-PTFAKIWKRR-A-VEEFAPIPYLVALLNCM-L--WVFYG-
IP----I-L--V-INGVGFILESLYLLTFSAFSP-NRL-RIL--S-VE-LLFMGGVILGL
IVGVLCIIFGTCMYASPL-IM-KVSHT-KSVKFSLV-------DF-LNGICWTIYAFFCL
L-L--LFVAAVSHSLELKK
>O.lu_31086
FAPALGSA-L--AQFLSPF-PEIERCKTKR-S-LGHLNALPYPFVAANCA-A--WMIYG-
GI----W-V--Y-PNFTGYFCGTYYSFV--AYALDEKI-RIV--A-VLFIGMVVSCVMKV
VAGILANLILVVYYSAPL-TM-AVVRT-KDSKSMHFPL--VFCNG-LNGLCWTTYGIAFG
S-V--LSIVQVVLIFLYPS
>LOC_Os03g22590.1
AVGIVGNI-L--SFILAPV-PTFYRVYKKK-S-TESFQSVPYAVALLSAM-L--WLYYA-
LL----L-L--L-INSIGCLVESLYLTVYLLYAP-RQA-MLV--C-AMFAAVVAALQLLT
LAGGIGASFALAVFVAPL-II-RVIRT-KSVEFMPFWL--SFFLT-LSAVVWFFYGLLLG
L-L--FGLAQMVLYVVYKN
>Bradi1g62890.4.p
FVGIVGNI-I--SIFTSPI-GTFRRVVRNK-S-TEEFRWLPYVTTLLATS-L--WAFYG-
LL----L-I--V-VNGAGAALQAIYVVLYLAYAP-RET-KVV--L-AVFAAVIV-VGLVF
AVGLLCAALTVGMYAAPM-AM-RVVKT-RSVEYMPFFL--SFFLF-LNGGIWSVYSMLIG
F-A--MGSAQLVLYMAYRN
>Potri.012G031400.1
AVGVMGNA-A--SMFSAPI-LTFYRIIRKK-S-TEEFSCVPYIIALLNCL-L--YTWYG-
LP----P-V--V-INGLGILLEFSFIFIYFWFTSARGK-AIK--V-AIFCITAAISAFAI
FVGSVALVASVAMYGSPL-VV-KVIMT-QSVEYMPFYL--SFFSF-LASSFWMAYGLLVG
S-P--LGFLQLILYCKYRK
>Zm00001d010440_T001
IVGIIGSV-V--CVYAVPV-LTFKRVVKEA-S-VGEFSCVPYILALFSAF-T--WGWYG-
FP----S-L--F-TCAVGVLFEASFVVVYVWFAPRDKK-K--------LCVIVSLSSFVQ
FVGSIGIVTSISMYSAPL-AV-KVILT-KSVEFMPFYL--SLFSL-LTSFTWMLYGILAG
C-L--TGLLQIAVYCIYSR
>Sobic.009G080900.1.p
IVGIIGSV-V--CVYAVPV-LTFKRVVKEA-S-VGEFSCLPYILALFSAF-T--WGWYG-
FP----S-L--F-TCAVGVLFETSFIIVYIWFAPRDKK-K--------LCVIVSLSSFIL
FVGSIGIVTSMSMYSAPL-AV-KVIST-KSVEFMPFYL--SLFSL-LTSFTWMLYGILAG
C-I--TGILQLIVYCIYRR
>LOC_Os05g12320.1
IVGIIGSV-A--CMYSAPI-LTFKRVIKKA-S-VEEFSCIPYILALFSCL-T--YSWYG-
FP----T-V--C-ISSLGVLFEGTFISIYVWFAPRGKK-K--------FCMTVFFSSFSV
FVGSVGLVSSISMYGSPL-AM-KVIRT-KSVEFMPFYL--SLFTL-FTSLTWMAYGVIIG
S-I--MGILQLVVYCIYSK
>Bradi2g32230.1.p
TTGIIGSV-V--CLYAAPI-LTFKRVIKKG-S-VEEYSCIPYILTLFSSL-T--YTWYG-
LP----T-L--S-ISSLGVLFESTFISIYIWFAPRGKK-K--------FGMAVFFSSFSV
FVGSIGLVASILMYGSPL-AV-KVIRT-KSVEFMPFYL--SLFSF-LTSLLWMLYGILIG
C-L--MGILQLVVYCMYNK
>Sphfalx0128s0057.1.p
ILGIIGNI-I--SMFASPM-PTFWDIIQKR-D-VQRYSAIPYVCTLLNCM-L--WVAYG-
LP----L-V--V-INLCGCLIELIYISIYLVYAP-KKT-QLM--G-ATFILVVVIVLKVL
IIGVFCAVFSVGMYASPL-VM-GVIRT-GSVEFMPFLL--SLFNF-MNGLVWFGYAFVLG
A-L--SGTAQLLLFFIYRN
>Sphfalx0203s0023.1.p
ILGIIGNI-I--SMFASPM-PTFWDIIQKR-D-VQRYSAIPYVCTLLNCM-L--WVVYG-
LP----L-V--V-INLSGCLIELIYISIYLVYAP-KKT-QLL--G-AMFILVVVIVLEVL
IIGVFCAVFSVGMYASPL-VM-GVIRT-HSVEFMPFLL--SLFNF-MNGMVWFGYAFVLG
T-L--SGIAQLLLFFIYRN
>Sphfalx0144s0060.1.p
ILGIIGNI-I--SMFASPM-PTFWDIIQKR-D-VQRYSAIPYVCTLLNCM-L--WVVYG-
LP----L-V--V-INLSGCLIELIYISIYLVYAP-KKT-QLL--G-AMFILVVVIVLEVL
IIGVFCAVFSIGMYASPL-VM-GVIRT-HSVEFMPFLL--SLFNF-MNGFVWFGYAFVLG
A-L--SGMAQLLLFFIYRN
>Sphfalx0000s0262.1.p
VFGILGNI-T--AIFTSPL-PTLWNITKKK-S-VQDFSGIPYVCTLLNCS-L--WVIYG-
SP----L-V--V-INAAGAILELSYLFLYVTFAP-KKL-QVL--L-AVFTSLLLLMVELI
ITGTCAVVLAVAMYASPL-VM-CVIRT-RSVEFMPFFL--SLFTF-LNGAAWFGYAFIYG
A-L--SGIAQLVLYAIYKN
>Phpat.016G016300.1
ASMAQGNI-T--AIITSPI-PTFVDIVKRK-S-VGDYSGIPYICTLLNCL-L--WVVYG-
LP----L-V--V-INAAGVVIEMIYIGLYLKNAQ-RSV-RVL--L-AVFTAIAVLVFVLL
LVGTLCAVFGVGMYISPL-VM-RVIWT-RSVEYMPFLL--SLFNF-INGLVWFGYAVILG
A-L--SGVAQLSLYAYFRP
>Gb_17603
VIGILGNV-F--GMFLAPV-VTFYHVIKRG-S-TEDFSGIPYVAALANCL-V--YTWYG-
LP----L-V--S-INGAGAVLETAYICIYLAFAP-PKN-RLF--I-GVFAVIVVVSFTLM
FIGTIGTVLSVCMFAAPL-IM-KVIET-RSVEFMPFFL--SLFVF-LCGFSWVVYGSILG
A-L--LGAGQLVLYCMYKD
>LOC_Os01g65880.1
FFGVSGNV-I--ALFLSPV-VTFWRIIKKR-S-TEDFSGVPYNMTLLNCL-L--SAWYG-
LP----L-V--T-INGTGSVIEAIYVVIFLIFAE-RKA-RLL--G-LVFTMVVLVSLLAL
FCGLAATIFSICMYASPL-IM-RVIKT-KSVEFMPFLL--SLSVF-LCGTSWFIYGLLCG
S-F--LGLMQLILYAIYRN
>Bradi2g56890.1.p
FFGVSGNV-I--ALFLSPV-VTFWRIIRKR-S-TEDFSGVPYNMTLLNCL-L--SAWYG-
LP----L-V--T-INGAGSVIEAIYVIIFLIFAE-RKS-RLL--G-LVFTTVVLVSLLAV
FCGLAATVFSICMYASPL-IM-RVIKT-KSVEFMPFLL--SLSVF-LCGTSWFIYGLLCG
S-F--LGLMQLILYAIYRN
>Sobic.009G143500.1.p
IFGICGNV-I--ALFLSPV-PTFWRIIRRR-S-TEDFSGVPYNMTLLNCL-L--SAWYG-
LP----L-V--S-INGAGAAIEAVYVVIFLVFASSQRT-RLA--S-AVFAAVALVSMLAL
MCGLAATVCSICMYASPL-IM-RVVKT-KSVEYMPFLL--SLAVF-LCGTSWFVYGLLCG
S-F--LGAVQLVLYAIYRN
>Zm00001d000222_T001
FFGVSGNV-I--ALFLSPV-VTFWRVIRKR-S-TEDFSGVPYNMTLLNCL-L--SAWYG-
LP----L-V--S-INGTGSVIEAIYVVIFLIFAVDRRA-RLL--G-IVFTTVVLVSLLAV
FCGLAATIFSICMYASPL-IM-RVIKT-KSVEFMPFLL--SLAVF-LCGTSWFIYGLLCG
S-F--LGLMQLILYAIYRK
>Sobic.003G377700.1.p
FFGVSGNV-I--ALFLSPV-VTFWRIIRKR-S-TEDFSGVPYNMTLLNCL-L--SAWYG-
LP----L-V--S-INGTGSVIEAIYVVIFLIFAVDRRA-RLL--S-IVFATVVLVSLLAV
FCGLAATIFSICMYASPL-IM-RVIKT-KSVEYMPFLL--SLAVF-LCGTSWFIYGLLCG
S-F--LGLVQLILYFIYRK
>Bradi2g24850.1.p
LFGISGNV-I--ALFLSPV-PTFWRIIRKK-S-TEEFSGVPYNMTLLNCL-L--SAWYG-
LP----L-V--S-INGAGAAIEACYVVIFLCFASSKKA-RLA--S-AVFAAVALVSMLAL
LSGLAMAVFSICMYASPL-IM-RVIRT-KSVEYMPFLL--SLAVF-LCGTSWFVYGLLCG
S-V--LGAAQLILYAVYRN
>Zm00001d038226_T001
VFGVSGNV-I--ALFLSPV-PTFWRIIRRK-S-TEDFSGVPYSMTLLNCL-L--SAWYG-
LP----L-V--S-INGAGAAIEAVYVVIFLAFASSQRT-RLA--S-AVFAAVALASMLAL
MCGLAATVCSICMYASPL-IM-RVVKT-KSVEYMPFLL--SLAVF-LCGTSWFVYGLLCG
S-F--LGAVQLVLYAIYRD
>LOC_Os05g35140.1
LFGVSGNV-I--ALFLSPV-PTFWRIIRRK-S-TEDFSGVPYNMTLINCL-L--SAWYG-
LP----L-V--S-INGAGAVIETAYVVVFLVFASTHKT-RLA--A-AVFAAVALVSLLAL
LCGVAATVCSICMYASPL-IM-RVIKT-KSVEYMPFLM--SLAVF-LCGTSWFIYGLLCG
S-F--LGAVQLVLYAIYRN
>68079
IIGVAGNV-V--AAFLSSI-LTFIRIAKKK-S-TESFSSVPYIASLLNCI-L--WVLYG-
SP----L-V--V-INGLGTVLNVIYVFLFLFYAR-KSP-KSL--Y-TFVAAVGFGISLGT
IFGVLCIVLNIAMYWSPL-VM-YIFKT-KSVEFLPFYL--CLTVF-INSALWFAYALLLG
L-A--GGAVQLFCHYIY--
>Mapoly0043s0017.1.p
LVGVLGNI-T--GVFVAPA-TTFYRIFKKK-A-TDSFSAIPYLCTLLNCV-L--WLLYG-
MP----L-I--M-INGIGAILEMCYLSIFMKYAA-KPG-KVG--G-TLFIVVVLVVVFAT
IVGILCVIITIVMYAAPL-VM-RVIKT-KSVEYMPLPL--SVMVL-LNSAAWSAYALLFG
V-V--LGIGQLILYWWYYG
>Gb_38809
ALGVLGNA-T--SLYLSPL-PTFWSIFKQK-S-TQEFSGLPYVCTLFNCA-M--WMLYG-
SP----L-I--L-INGTGFVLELFYLMSYLTFAS-KKK-KLT--L-AMFATVVVITLLAI
LAGSLCVILSIAMYASPL-VI-RVMGT-KSVEYMPFLL--SLFNL-INALVWSAYSVAVG
C-L--CGMVQLVVYCTYRK
>Gb_18499
VLGIVGNA-T--SLYLSPL-PTFWKIFKLK-S-TQEFSGLPYVCTLFNCG-L--WLLYG-
TP----L-I--L-INGVGFLLELFYLTIFLTYAS-RKK-KLT--L-AMFATVVVVTLVAL
VAGTLCVILSIAMYASPL-IM-GVIRT-KSVDSMPFLL--SFFNL-MNALVWCAYSVAIG
S-L--SGTVQLILYYLYRN
>Sobic.003G038700.1.p
VVAFLGFL-A--SFFASPA-FIFRRIITEA-S-VVGYPFLPYPMAFLNCM-I--WLFYG-
TVSD--Y-V--I-INSVGMIIEVIFMGFYIWFAD-GMD-LEL--F---MGGLGTFVA--T
VFGYAGVVSGIIMYGSPL-VA-RVFET-RNVQNMSLLM--ALASL-TASSVWTAYAFAIG
L-V--LALVQLALYAYYYF
>LOC_Os01g40960.1
PGAALG------GERRRQV-TTFKRILKAK-S-TERFDGLPYLFSLLNCL-I--CLWYG-
LPRL--L-V--T-VNGTGAVFQLAYICLFIFYAD-SKK-T----P-I-LS----------
------------------------------------------------------------
-------------------
>Mapoly0030s0123.1.p
ILGIIGNA-I--AVFASPL-PTFWNIYKNK-S-TQDFSGIPYVCTLMNCL-L--WVLYG-
LPAL--L-V--L-INTAGCAFEIFYLVLFLVYSP-KLE-RLL--S-A-FAVV-VALTLTL
EVGSLCVVVAVAMYVSPL-VM-RVIKT-RSVEFMPLLL--SVCVF-LNSTVWTGYGIMLG
M-L--SGVAQLLLHAFYRN
>78482
IIGVAGNV-V--AAFLSSI-LTFIRIAKKK-S-TESFSSVPYIASLLNCI-L--WVLYG-
SPAT--L-V--V-INGLGTVLNVIYVLLFLFYAR-KSP-KYT--F-S-MAAVGFGISLGT
IFGVLCIVLNIAMYWSPL-VM-YIFKT-KSVEFLPFYL--CLTVF-INSALWFAYALLLG
L-A--GGAVQLFCHYIYYK
>Mapoly0003s0269.1.p
IVGIIGNI-I--SIFLAPV-KTFRKIIKAK-S-IMNFKSTPYVCTLLSVL-L--WSFYG-
LVVL----I--V-INGAGTFLEICYLICFLYYAD-RKA-RSL--L-L-FGIVVASSLTAM
VAGIVSLIFSIVMYASPL-AM-KVVQT-KSVTFMPFTL--SAILL-LNGTVWSIYALLVG
M-V--FGILQILLYVLYMK
>Gb_27086
ILGVIGNV-I--SIFTSPM-KTMWRIVKKK-S-TEDFESLPYVCTLLSTS-L--WTYYG-
LIGL--L-I--S-VNGAGAALEAIYVAVYIIYAP-KQR-KLV--L-L-FFGIVFLVTFFS
VIGILCVGLTLSMYASPL-VM-RVIVT-KSVEFMPFFL--SFFLF-LNGGIWAAYAVLIG
F-F--LGAAQLIVYMIYRN
>Eucgr.H04549.1
FFGVLGNV-T--TGYLAPV-KTFWHILKRR-S-TEEFESIPYVFKLLNAY-F--WTYYG-
IVSV--V-V--A-VNGFGVVVEIIFVAIFLLYAP-PRM-RLA--V-T-FPAAAILVTQLI
VAGLLSAVFSMVAYGSPL-AM-KVVTT-KSVEYMPFLL--SFALF-INGGVWTVYAILTG
F-G--LGTAQMILYAMYYK
>Potri.015G021900.1
AVGVMGNA-A--SLFSAPI-LTFCRVIRKK-S-TEEFSCVPYTIALLNCL-L--YTWYG-
LPAI--T-V--I-VILVFC-ITAA-ISLFS-----------------------------I
FVGSVALVASVVMYGSPL-VV-KVIKT-KSVEYMPFNL--SFFSF-LSSSLWMVYGLLVG
I-P--LGILQLVLYCKYRK
>Potri.015G021500.1
AVGVMGNA-A--SLFSAPI-LTFCRVIRKK-S-TEEFSCVPYTIALLNCL-L--YTWYG-
LPAI--T-V--I-VILVFC-ITAA-ISLFS-----------------------------I
FVGSVALVASVVMYGSPL-VV-KVIKT-KSVEYMPFNL--SFFSF-LSSSLWMVYGLLVG
I-P--LGILQLVLYCKYRK
>Capana03g002056
AVGVMGNV-A--SMYATPM-LTFSRVMKKK-N-VEGFSCVPYVLALCNCC-L--YTWYG-
LPVA--K-T--V-SIILICVATGI-ISTFV-----------------------------V
FVGSIAVVASAAMYASPL-VV-RVIKT-QSVEFMPFHL--SLFSF-LTSCLWLAYGLLVG
V-P--LCMLQLMLYFKYRK
>Glyma.20G082700.1
PTRNFHAY-S--IIRQHII-PMFWKIKKHG-S-TEDFSSLPYICTLLNCS-L--WTYYG-
IIEY--L-V--A-VDGFGIVVETIYVILFLIYAP-KGI-RLA--V-I-ISAVAVVTT--G
VVGVMGAGLNIVMYFSPL-AM-LILVL----------H--GFFHV----RGWLMESIKLG
Y-L----------------
>Glyma.06G200800.1
PTRNFHTY-S--IIHQHII-PTFWKIKKHG-S-TEDFSSLPYICTLLNCS-L--WTYYG-
IIEY--L-V--A-VDGFGIVVETIYVILFLIYAP-KGI-RLA--V-I-ISTVAVVTTQLG
GVGVMGACLNIVMYFSPL-AM-VHILP----------C----FSW----IYWLCTVSFDG
-------------------
>Capana02g000800
AGHMNLVR-P--LFPRCVR-PTFYKIYKRK-S-SEGFQAIPYLVALFSAG-L--LLYYA-
YLAH--L-I--V-INGIGCVIELVYISLFLFYAP-RKS-QL---M-L-ALGMVMIFSCLM
IVGWICAVINVAVFAAPL-I--------------------------------------LG
F-L--FGVVQMLLYFVYKD
>Solyc03g097560.2.1
VFGLLGNI-V--SFYLAPV-PTFYKIYKKK-S-TEGFQSVPYVVGLFSAM-L--WIYYA-
FLTT--L-L--I-INSVGCFIQTFYICFFLFYAT-KKA-KLL--L-S-GLGLIIFLTQFQ
IVGWICLIFSFCVFVAPL-VL-RVIRT-KSVEYMPFQL--SFFLT-LSAVMWFLYGLLLG
F-S--LGVIQMTLYLIYKN
>Capana00g002541
IFGLLGNI-V--SFYLAPV-PTFLKIYKKK-S-TEGFQSVPYVVGLFSAM-L--WIYYA-
FLTT--L-L--I-INSVGCCIQTFYICFFLFYAT-KKA-KLL--I-S-GMGLIVLLTQFQ
IVGWICLIFSFCVFVAPL-VL-RVIKT-KSVEYMPFLL--SFFLT-LSAVMWFFYGLLLG
F-T--LGVTQMVLYLIYKN
>Glyma.06G200200.1
P----HQK-L--PHYHLEA-PAHHKIKKHG-S-TEDFSSLPYICTLLNCS-L--WTYYG-
II-Y--L-V--A-ADGFGIVVETIYVILFLIYAP-KGI-RLV--V-ILSTIAV-VTTQLG
VVGVMGAGLNIVMYFSPL-CH-VDPKA-LRLGKGPLYV--AMFNP-IGIIFAIIMGI-LG
A-A--IA--VIGFYAVI--
>Zm00001d040656_T001
------------------------------------------------------------
--------------------MEAIYVVLFIVYAA-NHA-TLA--A-ALFGVVFVATTFAM
VIGMICACLNVLMYGSPL-AM-KVITT-KSVEFMPFFL--SFFLF-LNGGIWATYAV-IG
F-I--LGTIQLIIYAIYMN
>Vocar.0002s0411.1.p
P-----------------L-KAVLQVRASK-H-LGDLNPLPLVAIIANCA-A--WLLYG-
CIVI--L------ANEPGLLLGVFMTVSSYGFAD-P-R-AAL--L-FFSGAGI-TIALFL
ISGYTAVFVLLCYYGAPL-TI-SVVRS-RSSASLFWPI--SVMNT-VNGLLWVAYGT-IG
A-T--FGLIQLVLIQCYPA
>Glyma.19G232200.1
F----FFK-M--K-----S-KTFCRVVKKK-S-TENYKGAPYITTFLCTS-L--WTSY--
-GGF--Q-I--A-VNGAGAVFHCTYIILFLVYSP-Q-D-QWV--A-ILLGTVI-SVTLFS
VLGMFCSGLTIIMYASPL-SM-KVIQT-KSVEYMPFLL--SFFMF-LNAGVWALYSF-IG
L-I--LGSTQLTVYVVYKK
>Gb_17602
I----HLT-A--R-CHL-Q-VTFYHVIKRR-S-TEDFSGIPYVAALANCL-V--YTWYG-
LPNI--L-V--S-INGAGAVLETAYICIYLAFAP-P-K-NIP--F-I-------------
------------------------------------------------------------
---------------IIKA
>evm_27.model.AmTr_v1.0_scaffold00021.254
LVGIIGNA-T--AFYTAPM-LTFRGVIEKR-S-TEEFSCVPYIISLFNCL-L--YTWYG-
FPWE--N-I--TTINGFGVLLETSFIAIYFWFAP-RQK-K-L--V-FAFLTTASISAFFA
LVGSVAVVASATMYSSPL-AI-GVVQT-QSVEFMPFYL--SLFSF-FTSSLWMAYGF-VG
V-P--MAFLQLVVYYTYRK
>146597
----------------MFS-PTFWRICKRR-S-TDDFSFLPYLMSFTCNL-L--WGWYA-
LPNF--E-L--LCI--AQVSLQTIYILLYFTFTD-RYQ-K-S--I-LF-FAVDSVACLKF
FAGTSATIAALLCFASPL-IM-GVIKT-KSVEYMPLLV--SLALL-FNCVTWTVYAL-MG
T-A--LAVGQLILYACYCR
>Glyma.06G122200.1
PV-----Y-A--LHFLPSL-ITFKRIIKNR-S-TEKFSGIPYVMTLLNCL-L--SAWYG-
LPNI--L-V--S-VNGTGSFIEIIYVLIFIVLAP-RKE-K-L--F-TFFS-AVVFVSLFL
FCGFAAAIFSIIMYGSPL-IM-RVIKT-KSVEFMPFFL--SLFVF-LCGTSWFIFGL-VG
S-A--LGTMQLILYFIYRD
>Cs9g18460.1
PC-----N-L--KCFVTLC-HTHINFFKGD-K-EEKYRGVFM-LSLHHCT-V--K-----
--YL--V-C--TRSRDKASHFKALFGFYTSCIIV-AKH-Y-I--V-IPFCITALVSAFVL
FVGSIGLGASITMYSSPL-AV-KVIRT-KSVEFMPFHL--SFFSF-LTSAIWMVYGL-VG
G-P--LGILQLVLYWKYRK
>Capana04g001460
--------------------MGVVH------T-LHFVFGIFGNATALFLF-V--APMYG-
LPNL--L-V--S-INGTGAAIEGIYVVIFIAFAP-KKE-K-L--L-LLVFAAVALVSMLL
FCGVAATIFSIIMYGSPL-II-RVIKT-KSVEFMPFFL--SLFVF-LCGASWFAFGL-FG
F-G--LGTVQLILYAIYCE
>Capana06g000962
------------------------------------MADTNTIRTVVGII-V--WVFYG-
MPSV--L-I--V-INGFGLAIELFYVGIFFIYSD-WAK-R-A--L-IIMVILISITLTCM
LIGIVAIVFNIIMYTSPL-VM-KVITT-KSVKYMPFYL--SLANF-ANGIVWAIYAL-LG
S-L--SGLVQLLLFAAFYS
>Gorai.012G061100.1
--CFAGNV-I--SFFASPL-PTFVKIYKKM-A-VEEFKPDPYIATAMNCM-L--WIFYG-
LPSI--L-V--V-INSIGLAMELIYLSIFFLYAP-NKG-R-W--L-ALLGVVAACTLTLD
LVGILCVIFGVLMYASPL-VM-RVIKT-KSVKYMPFYL--SLANF-LNGVIWVTYAL-LG
A-L--SGAIQLILYACYFK
>Eucgr.F04269.1
PVSNIGNA-V--GLFLAPI-MTFKRIIRSQ-S-TEQFSGVPYVISLLNCL-F--YTWYG-
LPNL--L-I--S-VSGIGVKER-------------------H--C-SLLFITFAFVSPFL
LCGITLDISSTIMYASPL-VM-MVI----KMKFMPFSL--LLFTF-LCGIFRLTYGL-LG
T-G--LGAAQLILYAIYCK
>GSMUA_AchrUn_randomP01030_001
TWKFAGNI-I--SFYLAPV-PTICKIYQNK-S-AEGYSSLSYNLSLFSCL-I--WVYYA-
--SV--L-L--I-INAIGCIILTCYITIYLVFAT-RKD-R-----------GILFLTLLT
VLGWICVGFSISVYAAPM-TI-RVVRT-RSVEFMPVNV--LVCLT-LSAAIWFGYGV-ST
-------------------
>Potri.005G187300.1
LFLSPGNA-T--ALFLAPT-ITFKRIIRSK-S-IEQFSGIPYVMTLLNCL-L--SAWYG-
LPNV--L-V--S-INGAGSAIETIYVLIFIIYAP-KKE-K------------VALVSLFL
FCGCAAAVFSIIMYGSPL-IM-RVIKT-KSVEYMPFFL--SLFVF-LCGTSWFVYGL-VG
C-G--LGALQLILYFIYRN
>Gb_11313
VLGILGNA-T--SLYLSPM-ATFWGIFKLK-S-TQQYSGFPYVCTLFNCA-L--WLLYG-
SPST--L-L--L-INGAGFGLELFYLMSFLTFAS-KKK-KRL--T-FALAMVIAVTIFVL
VAGTLGVVLSIVMYASPL-VV-KVIST-KSVEYMPFLL--SFCNL-VNSLAWSSYAL-VG
F-I--LGIVQLTVYCMYRN
>MD05G1012300
EQFFLG---------------------------------IPYLMTLLNCL-I--TTAWYC
LPSI--L-V--S-VNTIGAALESIYLLIFVTLAP-KRE-K----------FVLSFKQQ--
------------------------------------------------------------
-------------------
>Bradi5g14935.1.p
LGYLGQLS-A--VIGIPAC-TTFVHICKQR-S-VGELSSLPYLAALFN------SGVWIL
CADQ--F-V--R-LNIGGAFVQAVYLIIIFACSS-TVQ-R--------YSVLVGFFFTGL
V----CMLSGVVSAASPL-NLGTWHHM-SMRSMPPWPV--PTVSL-VNCIVWTSYAC---
-------------------
>Zm00001d016590_T001
TFGILGNI-I--SLFLSPL-PTFYRVYRKK-S-TEGFQSTPYVVTLFSCM-L--WIFYA-
--AE--L-L--V-INGVGCVIEAAYLAAYLVYAP-KAA-R----------AALATMVVSR
VLGWICVSVALS----------RVVRT-KSVEFMPISL--SFFLV-LSAVIWFAYGA-LG
F-V--FGVAQIALYMAYRN
>Mapoly0050s0039.1.p
RKFYFPTN-H--SLLFNRF-RPFWTIYKTE-S-SGEFIPDPYIAAYINCA-L--WLMYG-
--QA--V-I--S-IG---ILLETLYICVYIFYTS-QKK-R----------TIMNICGFAT
FTGVLCAITGVC----------M-------------------------------------
-------------------
>BraA02g004780.3C
---MAGNA-I--SFFLAPV-PTFYRIYKNK-S-TESFQSLPYQVSLFSCM-L--WLYYA-
LTAF--L-L--I-INSFGCVVETIYIAMFFTYAT-KEK-KLF--L-TMFSLIIMVTHFAS
VIGWICVAISVSVFAAPL-IV-AVIKT-KSVEFMPFTL--SFFLT-ISAVMWFAYGA-VG
F-I--LGLVQMVLYGVYRN
>Mpu_154290
VAPSLGFT-L--ANFFSAV-PEMLRRKRAN-D-LGEMNPYPFPVIFANCV-A--WMAYS-
CYDY--F-L--F-ANAPGCMIGLFFTLVAFGLSE-HGS-RER--I-AMALLFFVGIPGAQ
VVGAFCNAVLLAYYAAPL-VM-KVIAT-RDSSSLHAPL--AAANT-VNGAAWFTYGM-IG
A-A--LGIIQLVLLRAYPR
>Eucgr.F04272.1
------------------------------------------------------------
--NL--L-L--L-ISVIGVVIELTYVWIFITYAP-KKE-RLS--G-LALILTFALVSLFL
FCGIMLDIFSTITYASPL-IM-MVIKT-KSAEFMPFLL--SLLFF-LCGIFWLAYGL-LG
T-G--LGIAQLILYAKYRK
>Sobic.003G038800.2.p
----------------------MWDISRHG-S-SEQYSASPYLAGLLNCA-V--WLLYG-
YVGK--W-V--F-INIVGSLLQLLYIVIFVYYTT-VDD-VYM--L-FGLVGIMALVFGQM
GFGLAGVATGIGMYAAPL-QL-RVVER-GNVEGMSLLL--IGASL-GNSAVWTVYAC-IG
A-L--CTVVQLVVYFRYNN
>Capana04g001409
-----------------------------------------------MLI-D--WLC---
-------------------------------SGV-WEV-ELG--V---VLAVVVLMRWRV
VAGGLRLEM-KVVIGGGC-ME-RVIKS-KSVEY----L--SLSVF-ICSILWSIFAL-IG
T-L--LGAVQLILYAIYRD
>MD09G1175800
------------------------------------------------------------
-------------------------------MST-NLL-NAL--L-VEFVIVVFVTLHFM
IIGILCIVFNIIMYASPL-VM-KVIKT-KSVKYMPFLL--SLANF-CNRIVWSIYAVFLV
S-L--SGVGAAHLVCNLLQ
>Cs5g05280.1
----------------------MAAIVRQK-S-VENFKADPYIATVLNCF-V--WTFYG-
LPST--L-V--V-INGAGAAIELFYVLIFVIFSS-WGK-RAL--V-VEMAILIFVTLYFT
VVGIIAVVFNIVMYAAPL-VM-KVIST-KSVKYMPLAL--AIGNA-ANGAVWVVYAC-LG
T-L--SGILQLTLYAIFYK
>Spipo4G0059100
LAFAFGNL-I--SFYLAPV-PTFYRICKKR-S-TEGFQAVPYVIALFSAM-L--MIYYA-
LISF--L-L--I-INGIGCFIETVYIVLFLIFAP-KKA-RLL--L-LLAYCAIVGLTLLR
VIGWINVGFSVSVFAAPL-IM-RVIRT-KSVEFMPFTL--SFFLT-LSAVVWFGYGL-LG
F-L--FGVAQMVLYIIYKD
>Capana06g001685
--------------MIEFR-FTFKRIIKNK-S-TEKFSGIPYIMTFLNCL-L--SAWYG-
LPNI--L-I--T-INGAGAAIELIYVIIFFLYAP-NKQ-KMF--V-LVAFAAAAAISVVL
FCGTAATLFSIVMYGSPM-II-RVIRT-KSVEYMPFFL--SFAVV-VSCSCWFIYAM-VG
L-A--LGIVQLILYFIYCD
>Phpat.010G008000.1
--------------FFSPL-PTFWTIIKRR-E-TGQFSVVPYVATLLNCL-M--WLFYG-
TS-M--L-V--L-INAAGVVIESIYIIIHVLFGD-FES-RKN------------------
------------------------------------------------------------
-------------------
>Eucgr.B00363.1
--------------VDLIN-LTFITISKKK-K-ATGFKPDPYVVTVINCA-M--WVYYG-
MSSP--L-V--I-INAFGLGIEPIYVGIFFTYSP-WNR-RVL--L-IE------------
----------------FM-AL-RVIQT-KSVKYMPFYM--SLAMF-LNGITWAIYAL-LE
A-L--LGLAQLILYATYCR
>evm_27.model.AmTr_v1.0_scaffold00007.362
GVGVAGNL-F--AFFLSPM-PTFRRIIRNG-S-TEQFSGLPYIYALLNCL-I--CLWYG-
LPML--L-V--A-VNSIGALFQLVYISLFITYAE-RRK-KGL--L-LALFAVIVFVSLRL
FVGYLSVASLISMFASPL-II-NVIQT-KSVEFMPFYL--SLATF-LMSFSFFAFGF-IG
S-L--LGVVQLVLYAYYSR
>Eucgr.F01609.1
VS-----------LFLAPL-PTFYGIYKRK-S-TQRFQSIPYVVSLLSAM-L--LLYYG-
VD------------------------------------------L-LIGIGCVITAAYVR
IIGWICMTFSLGIFVAPL-IL-RVIKT-RSVEFMPITL--SIFLT-LGAI--------LG
F-V--LGGVQIVLYAIYRK
>BraA07g013550.3C
LIRITINT-F--SFQICYV--SFFTVYAPK-K-EQTLTV-KF------------------
--------------------------------------------L-LVAFGFIFFPTYFE
ILGYICMVFSLCVFAAPL-VI-RVIKT-GSVEFMPFGL--SFFLT-LSAVMWLIYGV-MG
I-I--LGVLQMILYWIYKK
>Cs2g28300.1
----------------------------------------------MNCS-L--WVFYG-
LPSI--L-V--V-INSTGLAMEIAYITIFFVFAQ-KKG-RWI--I-TELGIVAACTMLFR
IVGILCVIFGALMYASPL-IM-QVIKT-KSVKYMPFYL--SLANF-LNGVVWVTYAL-LG
A-I--SGAIQLILYACYYS
>Cg2g006390.1
----------------------------------------------MNCS-L--WVFYG-
LPSI--L-V--V-INSTGLAMEIAYITVFFVFAQ-KKG-RWI--I-IELGIVAACTMLFR
IVGILCVIFGALMYASPL-IM-QVIKT-KSVKYMPFYL--SLANF-LNGVVWVTYAL-LG
A-I--SGAIQLILYACYYS
>Capana05g002066
----------------------------------------------MNCT-A--LIYYG-
MPSI--L-I--I-INSFG-------------------------------AAVVAGTMLGM
VVGVIVTIFGICMYGSPL-IM-LVIKT-KRAEYLPKML--SIACF-LNGICWSIYAL-VG
A-L--LAFVQPLLIVIYRN
>BraA05g032380.3C
------------------------------------------------------------
------M-L--V-VNSVGATFQLCYIILFIMHTD-KKN-KVL--L-LVVVGLIVAGSLQY
FVGFLSCASLVSMFASPL-VI-NVIRT-KSVEFMPFYL--SLSTF-LLSGSFLLYGL-LQ
-------------------
>Cs5g01880.1
-------------------------------------------------M-V--WVLYG-
LPSI--L-V--I-INGTGTAIEVVYIILFVLYSD-KKK-RVV--L-VEVALVALLVLTLM
AVGIICILFNIMMYASPL-VM-KVITT-KSVEYMPFFL--SLMSL-ANGVAWTTYAF-LG
T-L--LGVAQVILYACYYK
>Eucgr.K02688.1
-------------------------------------------------M-L--WLYYA-
SLAF--L-L--L-VNSVGCAIETIYIALYLAYAP-KQA-KLL--L-LNGYCSILLLSHFQ
LVGWICVALSVAVFAAPL-VI-RVIRT-KSVEFLPFSL--SFFLM-LSAVTWLLYGL-LG
V-I--FGVLQMALHAIYRK
>Eucgr.K02683.1
-------------------------------------------------M-L--WLYYA-
SLAF--L-L--I-VNSVGCAIETIYIALYLAYAP-KQA-RLL--L-LNGYCSILLLSHFQ
LVGWICVALSVAVFAAPL-VI-RVIRT-KSVEFLPFSL--SFFLM-LSAVTWLLYGL-LG
V-I--FGVLQMALHAIYRK
>Eucgr.K02678.1
-------------------------------------------------M-L--WLYYA-
SLAF--L-L--I-VNSVGCAVETIYIALYLTYAP-KQA-RLL--L-LNGYCSILLLSHFQ
LVGRICVALSVAVFAAPL-VI-RVICT-KSVEFMPFSL--SSFLM-LSAVTWLLYGL-LG
V-I--FGVLQMALHAIYRK
>MD11G1299200
VFGILGNI-V--SFLLAPL-PTFYRIFKKK-S-TEGFQSIPYAVALFSAM-L--MLYYA-
FLAF--M-L--I-INSIACVIETSYLVIYMIYAP-AKI-RLL--T-LFAYGVILFATSLK
IVGWTNVVFSVCVFAAPL-IM-RVIKT-RSVEYMSFPL--SFCLT-LCAVMWFFYGL-LG
F-G--FGIAQMIMYLVFKK
>Eucgr.B00078.1
AFGVLGTV-V--SFFLAPL-PTVYGIYKTK-K-TQGFQSIPYVVLTL-------------
----------------------------------------LF--L-IMGYGAVLSTTFFW
IIGWICMTFSLGVFVAPL-IL-KIIKT-RSVEFMPITL--SIFLT-LGAIVWFFYGF-LG
F-V--LGVVQMVLYAIYKK
>Phpat.006G061900.1
HSDKQMSS-I--KLWNVCS-PTFIKIVKKK-T-VADYSGFPYVCTLLNCL-L--WVVYG-
LPV---L-V--V-INAAGCFIEFLFLTLYLLNAE-KKI-RLL--M-LVFIAVTVLVLELT
VIGTLCAVFAVGMYASPL-IM-RVIQT-RSVKYMPFLL--SLFNF-INGLVWFGYAF-LG
A-A--SGIAQLALYAFYRN
>Prupe.2G307700.1.p
--HNKANT-N--EQLNNKQ-LTIASVIRKK-S-TEEFSC---VTALLNCL-L--YTCYA-
LPWENFL-L--V-INGFRGLLEFSFIFIYFWFST-SKG-KIM--I-PVFCITAIIPAFVV
FVGSVALVPSVAMYAAPL-VV-DGILQ-LVLYCT--------------------------
-------------------
>Bradi2g47540.2.p
--GSAGNI-F--AFFLSPV-PTFKRILKAK-S-TEQFDGLPYLLSLLNCF-I--CLWYA-
LPRL--L-V--A-VNGTGAVFQLAYISLFFIYAD-SRK-TLL--A-LLFAVV-SYGSLAQ
FVGAVSMASLISMFASPL-VM-GVIRT-ECVEFMPFYL--SLSTL-LMSASFAVYGF-SV
DPH--FNLHLNQCVCVNAC
>Aco006155.1
--PHPCNL-I--SVFLSPL-PTIAKIRRRR-A-VEEFSPKPYLVTLFNCM-L--WMFYS-
LPT---L-V--A-FDGVGVVLELFYICIFIYFAD-NRM-RIV--A-AEMAGIAAGVILGF
IVGVGCVICGVAMNAAPF-TM-KVIQT-RSVEYMPFFV--CLAGF-LNSVCWTIYGF-LG
I-L--VGLAQLILYFWYRK
>MD17G1035200
-------------VFLSPV-PTFWKIIKKK-D-TEEFKPDPYMATVLNCL-F--WIFYG-
MPST--L-V--V-INAVGLALEVIYLTIFVVYAS-AKG-RWL--A-GEFAAVVLITLLCM
VVGIICDIFNIIMYSSPL-IM-AVIKT-KSVEYMPFYL--SLTNF-LNGLIWTAYAL-LG
A-L--SGLVQLVLYAWYYK
>GSMUA_Achr6P09170_001
SVRTQKVP-I--AMCDACR-PTFKNIIKKK-A-VEQYLPIPELTILFKCM-L--WVLYG-
LPSC--L-V--L-SNAIGLFLQAVYLTIFLIYAA-REI-RVL--A-AEMTMLVVVVLQVL
IVGIPCVIFGSCMYAAPL-FL-VPDFS---------------------------------
-------------------
>Cs7g02970.2
-------------------------------------------------M-L--WFYYA-
LV----L-L--V-INCFGCVIETIYIILFITYAP-KGS-RLF--V---VFSLILLLTHFL
ILGWICVAVSVSVFAAPL-IV-AVIRT-KSVEFMPFIL--SFFLT-LSAIMWFAYGL-VG
F-L--LGLTQMLLYVIYKN
>GSMUA_Achr11P05500_001
SVSLVGNV-I--SVFASPI-NTFRRIVRNR-S-TEDFEPSPYVITLLNSS-L--WVYYG-
IT----L-I--V-VNGVGVVMEAVYVALFLLYAA-PPL-KLV--A-ALAVALV---TRLV
VIGFVCAFLNVLMYGSPL-AM-RVITR-RSVEYMPFLL--SFFLF-LNGGIWTLYAI-IG
L-I--LGTSQLIMYMIYMN
>Capana04g001408
------------------M-ITFKRIITKR-S-TEKFSGVPYLMSLFNCL-F--STWYG-
LPNT--L-L--T-LASIGGVLEAIYVLIFLIFAP-KRE-KIL--F-LVIFSIVAFVSVLL
LCGLAFAITCIMMFGAPL-VM-RVIKS-RSVEYMPFFL--SLSIF-NSSTSWAIYGL-IG
S-L--LACVQLILYAIYRD
>Spipo18G0015600
------------------M-TSA--ESTNK-S-VERFSPAPYLAALLNCM-M--WVLYA-
LPST--L-V--L-INATGAAIELAYVLLFLLHST-PRQ-RAL--L-VEVAAAAATVLMLL
VVGSLCVFFGTMMYAAPL-VM-KVLDT-KSVEFLPLSL--SLASF-LNGVCWTSYAL-LG
V-L--LAAVQLALHAVFYK
>orange1.1t02626.1
------------------M-PTFYKIYKKK-S-TEGFQSVPYVISLFSAM-I--WIYYA-
LL----F-L--M-INTFCCVMQTIYIAVYVFYAP-KKV-RLL--L-LLGFGAICLLTFFK
ILGYICMTFALSVFAAPL-IV-RVIKT-KSVEYMPFTL--SFFLT-IGAVAWFFYGL-LG
F-I--FGVLQMILYVIYKN
>Cre06.g275000.t1.1
LAPGLGCI-I--AFFVSPL-KTVLQIRANK-H-LGDLNPLPLVAIIANCA-A--WLIYG-
CI----Y-V--I-ANEPGLLLGIFMTVSCYGFAD-PKA-RAL--M-FFLSAVGIAIALFK
TAGYTAVFILLCYYGAPL-TM-AVLRS-RSSASLFWPT--SLMNT-INGLLWVAYGT-IG
A-A--FGVIQIGLINIYPA
>Vocar.0005s0018.1.p
AVPIFGNI-L--ATLLSPF-PAVLRLRQTG-K-LMDINPLPYPMTCINAA-G--WVAYG-
YA----Y-I--F-ANIIGFLAGMFFTLTAFSCAP-QKL-QL---L-VAYFIMLGLISCFR
MWGISAVAILMCYYFVPL-TM-VIVRT-RNAASIYPPL--AATAI-ANGSMWTIYGL-FG
A-V--IGAVQLILRLVYGA
>Cre07.g340700.t1.1
VVPIFGNI-L--ACLVSPF-PAVLRLRAAG-K-LGDINPLPYPMTVVNAA-G--WVAYG-
FA----Y-I--F-ANVVGFLAGVFFTFTAYAAAP-KQV-QI---M-VAHYIMLGLIACFR
MWGTSAVVILMLYYFVPL-TM-VIVKT-RNAASIYPPL--AITAI-ANGLMWSIYGF-FG
S-I--VGVIQLLLRLVYGA
>Sphfalx0106s0038.1.p
------------------------------------------------MY-G--SPLVG-
FQ------V--V-INAAGCIIELSYLIIYLLFAT-KKI-KLL--L-LVYISVLVLVLELL
IFGTLCVVVTVAMYASPL-VM-SVIRT-RSVEFMPFLL--SLFNF-INGAVWFGYAF-LG
A-L--SGIVQLVLYAMYKN
>BraA10g011220.3C
HELSIGNG-A--SLYTAPV-LTFSRVFKKK-S-TEEFSCLPYVMTLFNCL-I--YTWYG-
LPNF--P-L--V-INGVGIVLESIFIFVYFCYAS-PKE-KES--Y-DIFGLTTAISAVVS
FVGSVGLVASISMYGSPL----------------------------------------VG
T-P--LGILQLIIYFKYKN
>Capana04g002805
FMHIAGNL-C--AFFVSPI-PTFRRIIRSK-S-TEQFSGLPYIYALLNCL-I--CLWYG-
TPLV--F-T--V---SVGAVFQLAYILIFIVYAE-RTK-KLL--L-GVFAAVISISIC-T
FVGYLSVLSLISMFASPL-II-NVIRT-RSVEYMPFYL--SLATF-LMSLSFFAYGMFIG
G-V--LGAIQLILYWRYSR
>48541
VDGGVGNI-T--AVFISPA-PTFWRILRMK-S-TQDYSGLPYVCTLFNCM-L--WVFYG-
MPLI--I-T--I---AAGCAIETVYLLIYLIYAP-KLA-KML--G-AVFAMVVALTMLLT
IVGSVCVVVAVAMYVSPL-VM-KVIQT-RSVEYMPFLL--SLFVL-INSLVWMLYAVA--
-------------------
>Cg5g004780.1
RMAEEGNV-I--SLFLSPI-PTMAAIVRQK-S-VENFKADPYIATVLNCF-V--WTFYG-
LPST--L-V--V-INGAGAAIELFYVLIFVIFSS-WGK-RAL--V-VEMAILIFVTLYFT
VVGIIAVVFNIVMYAAPL-VM-KVIST-KSVKYMPLAL--AIGNA-ANGAVWVVYACLLG
T-L--SV------------
>Cs9g01430.1
-IPTPKEC-R--FLFLSPV-ATFWRIIRKK-D-VEEFHPYAYIAACLNCM-F--WILYG-
LPST--L-V--I-INAVGLALELIYLSIFCLYDR-QKR-GGLNRL-HAVGVIAIITFLAM
FVGILCDIFNIIMYASPL-IW-HVITT-KSVEYMPFFL--SLANF-ANGCIWTAYALILG
A-I--LGFIQLVIYACYYK
>Solyc08g008430.2.1
QSEDVAPV-V--GFSDASE-WVNGQIIRVN-G-VEKFSAFPYIVAFLNCG-L--WLLYG-
LPSL--L-M--M-INGIALAIEMVYLMLFVLYSK-KEK-RII--L-SEIVSLAILVATLT
IVGTSCIVANILMYASPL-IM-LI------------------------------------
-------------------
>Gorai.006G180800.1
------YS-N--HKGGKSK-TYNNSTIRKR-S-TEEFSCIPYIVALSNCL-L--YTWYG-
LPNF--P-V--F-INGLGTMLELSFIFIYIWFAP-TRG-KIT--T-MVFTVTAIISAFVV
FVGTIGLVASVAMKAAPL----------------------------------------VG
L-P--LGILQLGLANIGKE
>Glyma.19G066300.1
-SKPQHIM------MQTYV-LENIKIKKHG-S-TEDFLSLPYICTLLNCS-L--WTYYG-
II-Y--L-V--A-VNGFGIVVETIYVILFLIYAP-KGI-RLA--V-ILISAEAVATTQLG
AVGVMGAGLNIVIYFSPL-HG-KH------------------------------------
-------------------
>Bradi2g20931.1.p
-VLILGYL-S--TFLLAPL-KTIRAIKAAG-A-VGQETATMYLCVLCNSL-V--WLLYG-
VG----A-I--M-INGIGVLFQAYFLYVFIRAST-DRF-KAM--V-LASVAIYVYVFPFK
AFGQAGIFSGLAMYCGSW-RF-RVWRKGNVVRDLDLNV--VVSSL-LNGICWSIYAMLVG
I-G--LAEFQLGVYAWYYY
>423460
-EENQGNV-T--AMFLSPT-PTFWRIINSR-D-TGSFSPVPYACTLLNCL-L--WFFYG-
LPNT--L-I--V-INAAGIILECIYLIVFFTFAP-AAH-RLL--V-GVFAAAI-AVTLTK
FVGAVCVVVGTLMYASPL-VM-KVIAT-RSVEYMPFSL--SLCSL-INALLWTIYGVL--
-------------------
>Medtr4g106990.1
-ELKHHPN-L--DKNTYLW-PTFIKICKAK-S-VQDFKPDPYVVTILNCA-M--WSFYG-
MPNT--L-V--L-INGFGFFIEIIYTSIFFVYSN-GSK-RAL--L-AELVLVVFIVMYFF
IVGVICIIFNILMYFSPL-VM-RVIRS-KSVKYMPFLL--SLANF-ANGLIWTTYALLLG
A-L--SGLAQLILYAVYYR
>Aco016508.1
-MNSVTMQ-Q--ELTSLPL-PTYKRIIRNK-S-TEQFSGLPYVYSLLNCL-I--CMWYG-
LPVI--L-V--A-VNSIGAAFQLVYVSLFIIYAD-T------------------------
-------------------RK-NVIKT-KSVEFMPFYL--SLATF-LMSVSFFAYGMLIG
T-V--LELLRVSQVFLISL
>Eucgr.K02696.1
---------M--AITENPW-PTFCRICRMK-S-TEGFESVPYAVSLFSAM-L--WLYYA-
SLAF--L-L--L-VNSVRCAMETIYIALYLAYAF-KQA-RLL--L-LNYCSILLMSHL-Q
LVGWICVALSVAVFAAPL-II-RVICT-KSVEFMPFSL--SLFLM-LSAVTWLLYGLFLG
V-I--FGVLQMARHAIYRK
>Eucgr.K02674.1
---------M--AITDNPW-PTFWRICRRK-S-TEGFESVPYVVSLFSAM-L--WLYYA-
SLAF--L-L--I-VNSVGCVIETIYVALYIAYAP-KKA-RLL--L-LNYCSILLLSHF-Q
LVGWICVALSVAVFAAPL-VI-RVIRT-KSVEFMPFSL--SLFLM-LSAVTWLLYGLFLG
V-T--FGVLQMALHAIYRK
>Eucgr.A01497.1
-IGVLGNA-A--SLYAAPI-LTFARIIKRK-S-TEEFSCIPYILALWNCL-L--YTWYG-
LPNF--P-V--V-VNGVGILLEISFIAIYFWLTS-TKQ-KMA--L-GVFIIIAIVSTFIV
FVGSIGLVASVAMYGSPL-AV-KVIKT-KSVEFMPFYL--SLFSF-ISSSLWLAYGLLVG
S-P--MGVLQLILYCKYRQ
>Phpat.011G009900.1
-----MNV-I--ASSEASM-PTFWRIVKSR-K-VDDFSGMPYLTAALNTC-L--WTLYG-
LPVL--V----V-VNAAGAGLEISYIIIYLMYSE-GKA-RFF--A-VMFILMTGLVLGLT
ILGVMGAFLGSLMYAAPL-VM-RVIQT-KSVEFMPFLL--SLFVF-LNSTTWTIYAGVLG
L-L--LGTTQLVLYAMYRG
>Capana04g001457
-----GNI-T--GLFLAPM-ITFRRVIMNR-S-TEQFSGMPYVMTLLNCL-L--STWYG-
LPNI--L-V--S-INGTGAGLEAFYVVVFLIFAP-RKE-KIL--F-VVFSTVALVSMLAV
FSGFAAAIFSIIMYGSPL-IM-RVIKT-KSVEYMPFFL--SLFVF-LCGTSWFVYGLLVG
G-L--LGTAQLILYAIYRG
>36361
-----GNV-I--AFFMSPL-PTFYKVIRLK-D-TEQFSGVPYVATLLNCL-L--WTLYG-
LPSL--L-V--V-INGIGTALESTYLCVYLFYAP-NKP-RML--A-VVFAAVALMVMTIL
IVGVLCVIVGTAMYASPMMVR-KVIQT-KSVKYMPFLL--SLTAF-LNGLTWTAYAFLIG
T-C--LATTQLILYAIY--
>112647
-----GNA-T--AIYASPI-PTFSIISRKK-S-TEMFSVVPYVLTLLTAA-L--GLYYG-
MMGL--L-I--V-VNCVGCVFELAYIIIFYKYAS-KAS-RLL--G-VELCSLILI-TLFI
VIGSVASAIAIAMYASPL-VM-RVIRT-KNVEAMPLTL--TIFLL-INGILWSGFAFFSN
Q------------------
>Potri.002G072800.1
------NA-T--ALFLAPT-ITFRRIIRSK-S-TELFSGIPYVMTMLNCL-L--SAWYG-
MPNI--L-V--S-INGTGAVIEAVYVLTFIIYAP-KKE-KLL--T-LVFAGVALVSLV-I
FCGFA--------------------------------------------AAIFSIIMYVG
C-G--LGALQLILYFIYRN
>evm_27.model.AmTr_v1.0_scaffold00015.111
------NA-A--SLYAAPI-LTFTRVIKNR-S-TEEFSCTPYIFALLNCL-L--YTWYG-
LPNL--P-L--V-INGLGTILETSFVFIYIYYAS-PKR-KMT--L-SIFGISAFASSFAM
LVGTVGMAASATMYSAPL-AV-KVVET-KSVKYMPFYL--SLFSF-LASLHWMTYGLLVG
C-P--LALLQLVIYFIYRK
>Gb_29669
PSTTPYSL-V--ECDLLDV-ASCMRVIRKQ-F-KEEFLGFPYVITLFNYL-I--YTWFG-
LP----T-M--L-VNDIGIVLECYFICIYLIFAP-PKT-KMV--V-GMFAMIATISLLAL
VVGTVGMTVTVILYGSWL-VI-RVIRT-KSVEFMPFSL--SLFAF-LGNSLWMVYGALLG
M-P--LGLAQIVEFSTVEG
>Aco010708.1
GCCFAGNA-A--SLYAAPI-LTFKRVIKKR-S-TEEFSCVPYIIAFLNCL-L--YTWYG-
LP----P-V--I-INAIGIVLETSFIFTYIWFAL-PER-KMM--V-PVFTMTVFVSSFLV
FVGTIGLVASISMYSSPL-AV-KVIKT-RSVEFMPFYL--SFFSF-LASSLWLAYGLLLG
S-P--VGLLQLILYFIYRK
>416694
NIRRAAVS-I--TVFLIPL-PFLETGIQ---------SSVFFGLSEINSI-S--WYIFG-
RE-R--V-V--E-VNLLGFITGVFYAAYA----W-KAT-WPP--V-L--GISHYCLVYL-
--KEKEFCFKIDVLAVPV-AG-WHSKT-MS---------------LACNVAWAWFATLIL
T-C--LMLV----------
>Gb_23140
KSLHDVTG-V--EF------KMFVDFLKS----LKIFDEKA----PIECV-Q--EIIEG-
QEHL--N-V--K-IDHIDSLILCLYMALPFYMRV-ASN-NHS--Y-LLDKLPREIKLDL-
Q-YTTLQDSQNLLPLTTQ-LK-RVICA-KSVEFMPFYL--SFFLTALNATIWFCYGLLLF
L-V--RV-----KYWVTI-
>Gorai.003G074400.1
GITG--NV-I--SLFLSPV-PTFIRIWKKG-S-VEQFSPAPYLATLINCM-V--WVVYG-
LPST--L-V--V-INGTGTAIEIVYLTLFLIYCH-DKK-KIV--L-VEIAGVTALVLIIM
VVGIIAILFNIMMYAAPL-VM-KVITT-KSVEYMPFFL--SLASF-ANGVAWTAYAFLLG
T-L--FSLAQLLLYATYYK
>GSMUA_Achr3P32170_001
GIMG--NA-T--ALFFSPA-PTFCRIWKSR-S-VEQFPATPYLATLLNCM-M--WVLYG-
LPST--L-V--L-INGSGLVIELIYVLVFLGCSH-GDQ-RVL--L-LEVGAVGALILTLL
IAGVLCVIFGAAMYAAPL-AM-RVIRT-RSVEFMPLPL--SLASF-VNGLCWTTYATILG
V-A--FAVAQLALHAVYHG
>Gb_17608
SIMEDVLH-F--IFLGNVF-GAALFFAPVG-S-TEDFSGVPYVTSVFNCL-L--YTWYG-
LPNI--L-V--S-TDGLGAALETVYTCLFLIYAP-PKY-RLF--V-AVFGVIALSSV-ML
LVGSIAAALSVCMYAAPL-IM-VSPGL-SMAFLVEMYL--SRLLM-A-------------
-------------------
>MD06G1176800
--------------FLSPI-PTFYRIVKQK-T-VSDFKPDPYVVTLLNCA-L--WVFYG-
MPSI--L-V--V-INGAGVVIELVYILVFLIFSL-GSQ-RAL--V-VEFVIVVLVTMYIL
VVGIICIIFNILMYLSPL-VM-RVIKT-KSVKYMPFYL--SLANF-FNGVVWLVYSLLLG
T-I--SGAVQLILYAIFYR
>Eucgr.B00362.1
------------MVGTARR-LTFITISKKK-K-AARFKPNPYVAMVLNCA-I--WVYYG-
MSSP--L-VV---INAFSLGIELIYWTILLVLLV------------------ELIFMAAA
LLVMLCIIFNIVMYTSPL-I-----MT-KSVKYMPFYM--SLAMF-LNGITWAVYALLGS
L-Q--LDVQLIPLRRIPQQ
>Prupe.2G307800.1.p
----------------------MARIIRKK-S-TEEFSCVPYITALLNCL-L--YTCYA-
LPWE--N-FPLV-INGLGMN--------------------IM--I-PVC-ITAIISAFVV
FVGSVALVASVAMYAAPL-VV-KVILT-KSVEFMPFYL--SFFSF-LSSSLWMAYGLLKR
G-T--QELPNKWDFE----
>Eucgr.F02751.1
--------------------ITFVRIYKSK-S-TEKFSGIPYVMTLLNCL-L--SAWYG-
LPNM--L-VS---INGTGAAIEVLYVVGFLFYAP-RKE-KLF--M-LVA-TIALVSLFAL
FCGVAATVFSITMYASPL-IM-RVIKT-KSVEYMPFFL--SLFVF-LCGTSWFVFGLLFG
C-G--LGTAQLILYFIYRN
>Eucgr.J02204.1
--------------------PTFYKIIVNK-S-VGEFKVDPYLATVLNCT-F--WLIYG-
LPRI--L-VL---INPIALMIELIYIGIFFYYAP-NQE-RWL--C-GEA-TVSLVFLLVL
AFGIICDVFNIIMYSSPL-IM-KVICT-KSVEYMPFYL--SLANF-LNGCVWTAYALILG
V-L--SGAVQLILYGCYFK
>67873
--------------------PTFWEIVRSK-S-TQEYSGLPYVCTLFNCM-L--WILYG-
MPSM--L-II---INAAGCAIELVYTALYLSYAT-RAK-MML--G-AVG-LITLTTVKLT
VVGSVCVAVAIAMYISPL-VM-KVIQT-RSVQYMPFLL--SLFVF-LNSLVWTFYAVVLG
C-L--SGIAQLSLYAIYRN
>36370
--------------------PTFWRIYKNK-S-VEKFSWLPYATGLLYAA-Y--WGCYA-
LPNM--L-LF---VSVAQAVLELIYLIIFLVYSS-PKQ-RAI--F-GVA-ATIAVAKSAM
FAGLPAAIVTVAMYASPL-VM-RVIKT-KSVEYMPFLL--SFSIF-VNSVAWTIYGVLLG
A-I--LGTSQLVLYALY--
>Sphfalx0060s0073.1.p
-------------MFASPM-PTFWDIIQKR-D-VQRYSAIPYVCTLLNCM-L--WVVYG-
LPVL----VV---INLSGCLIELIYISIYLVYAP-KKT-QLL--G-AMI-LVVVIVLEVL
IIGVFCAVFSVGMYASPL-VM-GVIRT-HSVEFMPFLL--SLFNF-MNGFVWFGYAFVLG
A-L--SGMAQLLLFFIYRN
>Phvul.004G017300.1
---------------MNCR-PTFYKIIKQK-S-VEEFKPDPYIATVLNCA-F--WVFYG-
MPSH--L-VV---INGVGLVFEFVYLAIFFIYAT-NKG-RLL--L-IEA-AIILVTMFVL
VVGIICDVFNVMMYVSPL-IM-AVIKT-KSVKYMPFWL--SLTNF-LNGVCWTTYALIIG
A-I--SGLVQLLLYGFYYC
>Eucgr.F01371.1
QCSVAGNI-F--AIFVSPL-PTFKRIVRNK-S-TEHFSGLPYIYALLNCL-ICMWYGSP-
FVNL--L-VM---VNSAGAVFQFVYIILFITFAD-RAN-KFL--L-A-AFAVVVAGSLQI
TVGSLSGASLISMFASPL-AI-NVIRT-KSVEFMPFYL--SLSTF-LMSTSFLLYGLFIG
T-V--LGITQLVLYFYFKR
>Sphfalx0004s0279.1.p
----------------------------------------------------MLWVVYG-
MPQV--L-VV---INAAGCMIETGYLTTYLIFAP-KRL-RLL--A-IVVFVVVLILELVL
IIGTLCVVFAVGMYASPL-IM-RVIRT-HSVEFMPFLL--SLFNF-LNGLVWFGYAFVIG
A-L--LGLAQLALYAFYKN
>Capana06g000794
----------------------------------------------------MLWIYYS-
FLTT--L-LI---INSFGCFIETLYVGFYLFYAP-KKA-RLL--L-LLFGAIVLVTQFLQ
IVGWICLVFSLCVFVAPL-MV-RVIKT-KSVEYMPFLL--SVFLT-LSAVMWFFYGLLLG
F-V--FGILQMILYVMYNN
>Glyma.05G202600.1
----------------------------------------------------MLWIFYA-
YIEI--L-LI---INAFGCFIETVYLVIYIIYCP-KKA-RMI--F-LFIFLVVLLTHVLE
LLGWICVVLSTSVFAAPL-II-KVIRT-KSVEFMPITL--SLLLT-VSATMWMAYGILVG
I-T--FGTIQIVLYLIYRK
>BraA03g005500.3C
----------------------------------------------------MLWLYYA-
LIAF--L-LI---INSFGCIVETIYIALFFAYAT-RDK-RLF--F-TIFSLILMITHFAS
VIGWICVSISVSVFAAPL-IV-AVIKT-KSVEFMPFTL--SFFLT-ISAVMWFAYGAFVG
F-I--LGMLQMVLYGIYRN
>Eucgr.L02182.1
-------------------------------------------MTLLNCI-V--FTWYG-
LPNI--L-I--W-INATGGVIEFTYIVIFIIFGP-KKE-RLF--A-LIFSAIASISLLAF
FCGVAAALFSTVMFASPL-VM-KLPVP-LNVI----------------------------
-------------------
>Glyma.15G210400.1
NNLIPKTT-E--IWSMSPI-PIFRRIIKNG-S-TKMFSGLPYIYSLLNCL-I--CLWYG-
TPNL--L-V--T-VNSIGAAFQLVYI-LFLMYAE-KAR-KLL--L-TVFVIILVGSLQVM
FVRFLSCASLISTFASPL-II-KVIQT-KSVEFMPFYL--SISTF-LMSISFFLYGFLIG
T-V--LGMIQLVLYFYYKG
>Eucgr.L02615.1
AIGLLGNL-I--SFFLAPV-PTFYRVCKRN-S-TEGFQSVPYVVSLLSAM-L--WLYYA-
SIDF--L-L--I-VNSVGCVIEIIYVALYLAYAP-KKA-KLM--V-TGFCSFLLLSRLLH
LFGWLCAGFSVSVFASPL-VM-RVIRT-KSVEFMPCSL--SFFLT-LSAATWLLYGLFLG
F-I--LGVFQMGLYLIYRK
>Glyma.09G119100.1
--------------------------MRYE-Y-GEDFSSLVYICTLLNC-----YRWTY-
YGEY--L-M--A-INGFGIVMETIYIILFLIYAT-KRI-RLD--F-ILILAVVVVTTQLG
VVGVMGAGLNIVRYSSPL-VV-KVMTS-V-YAILPIFA--KSVMR---------------
-------------------
>Gb_12829
--GLLGNA-I--SFYLAPL-PTFYRVYRKK-S-TEGFHSVPYVCSLFSA-----MFWIY-
YGGI--M-L--V-INSAGCLIETLYIAIYVAYAP-RNA-KLL--A-FLVFGCVLLFTLLL
IVGWMSSAISVTVYAAPL-IV-RVICT-KSVEFMPFYL--SFFLT-LNATIWFSYGLLLG
F-V--FGILQMTVYAFYKD
>Sphfalx0125s0068.1.p
----SMYL-FVRGHSPSTR-PTFWDVIQKR-D-VQRYSTIPYIVCTQLLN-C--MLWVT-
KT-------------------------------------K----A-AVFILAVVIVLEVL
IIGVLCAVFSVGMYASL-----------LTVMFMPFLL--SLFNF-INGLVWFGYSFVLG
A-F--SGMAQLLLYFIYRN
>Cg5g015520.1
AVGIAGNI-FAFGL-VSPV-PTFRRIIRNH-S-TEEFSGLPYVYALLNCL-I--TMWYG-
TPNI--L-V--T-VNSIGAAFQLVYIILFITYTE-KDK-KLL--L-AVFSIIVAVSLQIM
FVGLLSCAALISMFASPL-II-NVIQT-KSVEFMPFYL--SLSAF-LMSTSFLAYGIM--
----------NWDPFIYVY
>Potri.013G014500.1
MLLRTGNI-I--SVFLSPV-GVFRRILKHR-S-TEEFESLPYICTLLNSS-L--WTYYG-
II----L-V--A-INGFGVVVEIVLLTLFLVFAP-PRI-RLI--G-ILFLAAAILVCQLD
IIGFLGAGLNVVMYGSPL-AM-KVVRT-KSVEYMPFLL--SLFVF-LNGGVWTCYAVLAG
F-F--LGAAQLILYAIYWK
>25849
LFSLPGNI-T--SIYASPV-PTFWYIFKKK-S-TEYFSALPYVCTLLTVL-L--GLYYG-
CI----L-I--I-INIVGITFEATYLAIFITYAT-KFS-RL---V-LLVFGVAVLLTMFM
LVGSMCSAVAISMYAAPL-VM-RVIRT-KNVEFMPITL--SAFLA-VNASLWSAYSFFLG
S-L--LAIAQVLLYLFYRN
>Potri.015G101500.1
AFGLLGNL-I--SCCLAPL-PTFYQIYKKK-T-SEGFQSIPYVIALFSAM-L--WLFYA-
IF----L-L--I-INTFAFFMEFGYITVYLLYAT-KKD-KL------LGFGLICVLTLFQ
VLGWICMIFSLCVFVAPL-IV-RVIKT-KSVEFMPFSL--SFFLT-LSAVMWFFYGYLLG
F-L--FGIIQMVLYVIYRN
>Cre10.g421650.t1.2
--------------LISPL-PAVLKLRATG-R-LGDINPLPYPLTIYNAS-G--WLAYG-
FALF--P-S--N-IGFIAG---VF----FTLTAH-SAA-PRV--A-GIHFIGMGIIALFT
MWGINATIILMVYYVIPL-SL-WVIKS-KNAISIYIPL--AIGAT-ANGCLWTAYGFAFG
A-V--IGIIQLVLRAVYGA
>Capana12g001058
------------------R-PTFVRIWKKK-S-VEQFSPAPYLATFVNCG-L--WVLYG-
MPSI--L-V--V-INATGLGIEVVYLMLFLLYSE-RVK-RIV--V-GE-SLA-ILVLTLT
IVGSICMVGNILMYASPL-IM-KVIRS-KSVEFMPFFL--SLFSF-LNGVSWTTYALILQ
L-L--YSY-----------
>100947
------------------R-PTFSIIYKQK-D-TGRFSAFPYVCTLMNCL-L--WFFYG-
LPNI--L-V--L-INGAGIVIEAVYLVIFIYYAA-WPV-KRV--L-LL-AIT-FAITLGT
FLGSINVIINTMMYAAPL-VM-KVIET-KSVEYMPFML--SLCSF-VNATIWALYGILLG
V-L--LGALQLGLYAKYRK
>Glyma.15G211800.1
AAGVAG-I-F--AFFVSPI-PTFRRIIRNG-S-TEMFSGLPYIYSLLNCM-I--CLWYG-
TPNL--L-V--T-VNSIGAAFQLVYIILFLMYAE-KAR-KLL--L-AVFVIILVGS-LQM
FVGFLSCASLISMFASPL-II-KVIRT-KSIEFMPFYL--SLSTF-LMSFSFFLYGLLIG
T-V--LGIIQLVLYFYYKG
>BraA05g032360.3C
SYGCLCFL-H--VECRNRR-PTFRRILRNK-S-TEQFSGLPYIYSLLNCL-I--CLWYG-
SPNL--M-L--V-VNSVGATFQLCYIILFIMHTD-KKN-KLL--L-VVVGLIVAGS-LQY
FVGFLSCASLVSMFASPL-VI-NVIRT-KSVEFMPFYL--SLSTF-LLSGSFLLYGLFLQ
-------------------
>Sobic.004G133600.2.p
KDVIDG-G-T--ALFLSPV-PTFVGIWKKR-A-VEQYSPIPYVATLLNCM-M--WVVYG-
LPSM--L-V--V-INGTGMLIQLSYVVLFILCST-GAV-RLF--A-AEVVALAALVLSLM
VVGIVSVFFGTGMYAAPL-VM-KVIET-KSVEYMPLFL--SLASL-ANSICWTAYALILG
V-L--FALGQLVLYAMFYK
>Medtr8g099730.1
IIGVIG-I-I--SGFLSPV-PTFIAIWKKG-S-VEQFSPAPYLATLVNCM-V--WTLYG-
LPSV--L-V--V-INGSGCVIEIIYVTLFLIYSD-GNK-RWL--V-VEIAALTFVTLSLA
IVGTTCIVFNIMMYVAPL-VM-KVIMT-KSIEYMPLSI--SLASF-GNGVAWTTYSLLIG
T-L--FSVAQLILYATYYK
>Spipo25G0000900
AFGHLG--------RLIRS-PTFRRIVRNE-S-TESFSGLPYIYSFLNCL-I--CLWYG-
LPVI--L-V--A-VNSVGAVFQLTYIAVFILYAP-ATK-RML--A--GVFLLIIYLSMET
FVGYLSVASLISMFASPL-II-NVIQT-RSVEFMPFYL--SLSTF-LMSISFFAYGMLIG
A-V--LGVIQLTLYAYYCK
>MD13G1166800
FVGVIGNI-I--SVFLAPV-PTFWRIVKHR-S-TEDFESLPYVCTLLNSS-L--WTYYG-
IILV--A-T--I-G--FGATVEIIYLCLFLKYAP-AKM-RLI--G-TLFLAVAILATWLD
AIGFICAGLNIIMYASPL-VM-KVVTT-KSVEYMPFFL--SFFFF-INGGVWTFYAWLIG
F-L--LGTTQLVLYAIYRN
>Gb_36502
DWRGDELH-V--IGNVAPL-STVRLVICAK-SVEFMPFYLSFFLTALNAT-I--WFSYG-
LLIA--M-T--L-----------------AFYKD-EKQVREL--G-IRQDLEDEYGGWLA
NYAEVCFKLFLD-----------RFKY-WVTINEPNLE--ASLGY-DLELIMDNSVRTSR
G-C--CKMSVELLDRAFSL
>Gb_08005
DWRGDELH-V--IGNVAPL-STVRLVICAK-SVEFMPFYLSFFLTALNAI-I--WFCYG-
LLIA--R-G--A-NNKFLDYVHSYLLHVYAFYKD-AKQVRE-----------------LG
FSGKVCFKLFLD-----------RVKY-WVTINEPNLE--ASLGY-NLECVEEPQSMNRK
S-C--STSMPNQFQVAFAG
>Glyma.08G367300.1
---------------------------------------IPYVVALLSAL-L--LLYYG-
FI------TLII-INCIGCVIEVSYLSMCIIYAP-RKQ-KMI--LIADLALTMLIIITFH
AVGWICAISSIAVFAAPL-KM-RVIKT-SSVEFMPFSL--SLFLT-LCPIMWFFYGFFIS
I-Y--ISHSTNLLLKAN--
>Sobic.003G182800.2.p
GAGIAGNV-F--AFFISPL-PTFKRIVRNG-S-TEQFSAMPYIYSLLNCL-I--CMWYG-
LPVV--L-V--A-VNSIGAVFQLAYTAVFIAFAD-AKQ-RL----LAAVFGLIVFVSLAM
FVGYLSVASLIFMFASPL-II-NVIRT-KSVEYMPFYL--SLSMF-LMSASFFGYGVLIG
T-I--LGIIQLVLYAYFRK
>MD01G1215700
SLLQRNNT-L--TFCVSCR-LTMSRIVRKK-S-TEGFSCVPYVTTLLNCL-L--YTWYG-
LPWE--N-VPLF-INGTGILFELSFIIIYLWFST-ARG-KV----IPAFCITAIISAVVV
FVGSVAIVASVSMYASPL-VV-KVILT-KNVEYMPFYV--SLFSF-ISSSLWMAYGLLVG
T-P--LSILQLVLYCKYRK
>Aco005793.1
-------V-K--GRQPPIK-PTFYRIWKKG-A-VEQFSAAPYLATLLNCM-M--WVVYG-
LPST--L-V--L-INGLGLLIELCYVLLFLLFSD-GRK-RIL--A-AEVVAVVLLVLTLL
VVGIICVLFGTMMYAAPL-IM-KVIQT-KSVEFLPLYL--AVAFF-LNSACWTTYALILG
L-L--FAVAQLVLHCVYYK
>GSMUA_Achr4P09090_001
VFGILGNG-T--ALFFSPA-PTFRRIWKSG-S-VEQFHATPYLATLLNCM-F--WILYG-
LPST--L-V--L-INGSGLVIELTYVIIFLLYSE-RNQ-RVL--I-IEVGAVAAVVLTIL
VVGVLCVIFGTLMYASPL-VM-KVIET-KSVEFMPLFL--SLASF-FNGICWTIYALILG
V-A--FAVGQLILYMMYRG
>Sphfalx0030s0071.1.p
TYILAKCF-T--ILVRDNR-PTFWDIIQKR-D-VQRYSAIPYVCTLLNCM-L--WVVYG-
LPVL--V-V--T-INLSGCLIELIYISIYLVYAP-KKT-QLL--G-AMFILVVVIVLEVL
IIGVFCAVFSVGMYASPL-VM-GVIRT-HSVEFMPFLL--SLFNF-MNGFVWFGYAFVLG
A-L--SGMAQLLLFFIYRN
>GSMUA_Achr1P12680_001
-----GNV-F--AFFVSPM-PTFKRIVQNK-S-TEEFSGLPYIYSLLNCL-I--CMWYG-
LPVI--L-V--A-VNSVGAAFQLVYVILFIRYAN-SAR-KLL--A-GVFAAIVFVSLE-T
FVGYLSVASLISMFASPL-II-SVIRT-KSVEFMPFYL--SLATF-LMSISFFAYGMLIG
T-F--LAVIQLVLYAYYSI
>BraA03g015690.3C
FMMHAWNI-I--SFCLAPI-PTFIRIYKRK-S-SEGYQSIPYVIALFSAM-----LWIY-
YAVV--I-M--I-INAVSLVIQIFYISFYLFYAP-KKE-KFV--L-FVAFGFIFFLTYFQ
ILGYICMVFSLCVFVAPL-II-RVIKT-RSAEFMPFGL--SFFLT-LSAVMWFFYGLLLG
F-I--FGVLQMILYMIYKK
>GSMUA_Achr9P17640_001
FLPCAGNI-L--SFVLAPM-PTFYKIYKKK-S-TEEFGSVPYMVGLFSAM-----MWIY-
YG-F--L-L--L-INVGASLIETAYLILFLIYAP-AKP-RLV--S-LFAYGSVVLFTMLN
IAGWICASFAFSCFVAPL-II-KVIRT-KSVEYMPISL--SFFLT-VSAIAWLSYGLLVG
F-L--FGVAQIIIYLVYKN
>Capana03g001663
--------------FIAPV-PTFYRIFKKK-S-SEGFHSLPYVVALFSAM-----LWIY-
YAVT--L-L--I-INSFGCIAETIYVAIYFTYAT-RKA-RLV--L-LLAFGFIVFLTQIE
VIGWICMAFSISVFVAPL-IM-GVIRT-KSVEFMPFNL--TLALV-LNAVMWFLYGLLAG
M-A--LGVLQMVLYGIYRN
>Eucgr.F04274.1
GR-----R-P--QVCSRIV-PGLKVGI-HG-S-RSMNGT---SDGIIFGG-K--GFPYG-
LPNI--L-L--S-ITGTGAIIESTYVLIFVIYAP-KME-RLV----ALIFSTVALVSFFL
FTGVFVDIFAIAMFASPL-IM-RVIKT-KSVEFMPFFL--SLFGL-LCAVSWTVFGLILG
S-G--LGIAQMILYAIYHE
>LOC_Os01g36070.1
GAGIAGNI-F--ALFISPL-PTFKRIVRNG-S-TEQFSAMPYIYSLLNCL-I--CLWYG-
LPVV--L-V--A-VNSIGALFQLAYTATFIAFAD-AKN-RLL----VMVFALIVYVSLAL
FVGYLSVASLIFMFASPL-II-NVIRT-KSVEYMPFYL--SLSMF-LMSVSFFAYGVLIG
T-V--LGVIQLVLYGYFRK
>Solyc03g097570.2.1
SLGPLGNI-V--SFFLSPL-PTFYKIYKKK-S-TDGYQSIPYVVALFSSM-----LWIY-
YATT--L-L--I-INSFGVFIETIYVGFYLFYAP-KKD-RML--M-LSGFGAIVLITEFQ
IVGWICLIFSLCVFVAPL-IV-KVIKT-KSVEYMPLLL--SIFLT-LSAVVWFFYGLLLG
F-I--LGILQMVLYVIYNK
